# Supplementary material for: Transcriptome Sequencing of the Spleen Reveals Antiviral Response Genes in Chickens Infected with CAstV
Source: Viruses. 2021 Nov 26;13(12):2374. doi: 10.3390/v13122374 (PMC8708055; doi:10.3390/v13122374)
Supplement: Supplementary file 1 [file viruses-13-02374-s001.zip]

Archive with 2 entries (2 files):
- Supplementary File 1.xlsx
- Supplemetary File 2.xlsx
