# Supplementary material for: Transcriptome Sequencing of the Spleen Reveals Antiviral Response Genes in Chickens Infected with CAstV
Source: Viruses. 2021 Nov 26;13(12):2374. doi: 10.3390/v13122374 (PMC8708055; doi:10.3390/v13122374)
Supplement: Supplementary file 1 [file viruses-13-02374-s001.zip › Supplementary File 1.xlsx]

## Sheet: DE_genes_annot_DESeq2
Sequence ID	baseMean	log2FoldChange	lfcSE	stat	pvalue	padj	source	gene_name	gene_biotype	ENSEMBL
ENSGALG00000000003	13.7079	0.292871	0.459462	0.637421	0.523851	0.991628	ensembl	PANX2	protein_coding	ENSGALG00000000003
ENSGALG00000000038	4.12936	-0.558459	1.7706	-0.315407	0.752453	NA	ensembl	CTRB2	protein_coding	ENSGALG00000000038
ENSGALG00000000044	0	NA	NA	NA	NA	NA	ensembl	WFIKKN1	protein_coding	ENSGALG00000000044
ENSGALG00000000059	14.4256	-1.58538	0.937649	-1.6908	0.0908741	0.731766	ensembl	TUBB3	protein_coding	ENSGALG00000000059
ENSGALG00000000112	13.0523	-1.54629	0.962738	-1.60614	0.108244	0.77145	ensembl	PLP1	protein_coding	ENSGALG00000000112
ENSGALG00000000120	0	NA	NA	NA	NA	NA	ensembl	BMP10	protein_coding	ENSGALG00000000120
ENSGALG00000000172	0	NA	NA	NA	NA	NA	ensembl	MYOG	protein_coding	ENSGALG00000000172
ENSGALG00000000234	3.0509	0.984423	1.77703	0.55397	0.5796	NA	ensembl	EPB41L4A	protein_coding	ENSGALG00000000234
ENSGALG00000000244	28.2884	-0.294608	0.40311	-0.730837	0.464879	0.976171	ensembl	CAMK4	protein_coding	ENSGALG00000000244
ENSGALG00000000274	0.355323	-1.93685	3.1177	-0.621243	0.53444	NA	ensembl	NA	protein_coding	ENSGALG00000000274
ENSGALG00000000295	7.08412	1.02422	0.770897	1.32861	0.183978	NA	ensembl	NA	protein_coding	ENSGALG00000000295
ENSGALG00000000299	0.411938	-2.12622	3.1066	-0.684422	0.493709	NA	ensembl	PKP1	protein_coding	ENSGALG00000000299
ENSGALG00000000302	0.411938	-2.12622	3.1066	-0.684422	0.493709	NA	ensembl	TNNT2	protein_coding	ENSGALG00000000302
ENSGALG00000000309	0.861007	0.352298	3.05091	0.115473	0.90807	NA	ensembl	NA	protein_coding	ENSGALG00000000309
ENSGALG00000000313	0	NA	NA	NA	NA	NA	ensembl	TNNI1	protein_coding	ENSGALG00000000313
ENSGALG00000000341	0	NA	NA	NA	NA	NA	ensembl	EDMPN1	protein_coding	ENSGALG00000000341
ENSGALG00000000364	4.46968	1.05048	1.49169	0.704221	0.481295	NA	ensembl	STC1	protein_coding	ENSGALG00000000364
ENSGALG00000000365	0	NA	NA	NA	NA	NA	ensembl	NKX2-6	protein_coding	ENSGALG00000000365
ENSGALG00000000367	9.17825	-1.02728	1.17895	-0.871349	0.383563	NA	ensembl	ASIC2	protein_coding	ENSGALG00000000367
ENSGALG00000000371	0	NA	NA	NA	NA	NA	ensembl	CRHR1	protein_coding	ENSGALG00000000371
ENSGALG00000000399	19.1294	-0.0631755	0.546062	-0.115693	0.907896	0.996985	ensembl	DUSP28	protein_coding	ENSGALG00000000399
ENSGALG00000000437	0.369869	-1.988	3.11456	-0.638291	0.523284	NA	ensembl	PGA3	protein_coding	ENSGALG00000000437
ENSGALG00000000441	2.86907	-0.122159	1.7705	-0.0689968	0.944992	NA	ensembl	KCNA10	protein_coding	ENSGALG00000000441
ENSGALG00000000451	0	NA	NA	NA	NA	NA	ensembl	MEIG1	protein_coding	ENSGALG00000000451
ENSGALG00000000458	8.13809	0.783258	1.03499	0.756777	0.449183	NA	ensembl	TMPRSS9	protein_coding	ENSGALG00000000458
ENSGALG00000000469	1.00879	-3.43135	3.05899	-1.12173	0.261979	NA	ensembl	ADRA1A	protein_coding	ENSGALG00000000469
ENSGALG00000000505	0.796936	-0.0782253	3.06062	-0.0255586	0.979609	NA	ensembl	KCNH6	protein_coding	ENSGALG00000000505
ENSGALG00000000521	25.9791	1.2981	0.500479	2.59371	0.00949466	0.283972	ensembl	SPIRE2	protein_coding	ENSGALG00000000521
ENSGALG00000000545	0.389975	2.13925	3.11458	0.68685	0.492177	NA	ensembl	REN	protein_coding	ENSGALG00000000545
ENSGALG00000000556	0	NA	NA	NA	NA	NA	ensembl	UTS2	protein_coding	ENSGALG00000000556
ENSGALG00000000593	1.19618	0.411137	2.42522	0.169526	0.865383	NA	ensembl	NA	protein_coding	ENSGALG00000000593
ENSGALG00000000607	14.1752	-0.494904	0.596349	-0.82989	0.406601	0.963981	ensembl	GPR37L1	protein_coding	ENSGALG00000000607
ENSGALG00000000608	29.4921	0.0732396	0.500574	0.146311	0.883676	0.994672	ensembl	CDH1	protein_coding	ENSGALG00000000608
ENSGALG00000000639	0.389975	2.13925	3.11458	0.68685	0.492177	NA	ensembl	LRRN2	protein_coding	ENSGALG00000000639
ENSGALG00000000653	4.53395	-3.38625	1.56649	-2.16168	0.030643	NA	ensembl	CNTN2	protein_coding	ENSGALG00000000653
ENSGALG00000000654	1.97004	-0.12856	1.87356	-0.068618	0.945294	NA	ensembl	TMED6	protein_coding	ENSGALG00000000654
ENSGALG00000000722	2.74194	-1.17416	2.11519	-0.555107	0.578821	NA	ensembl	NA	protein_coding	ENSGALG00000000722
ENSGALG00000000745	0	NA	NA	NA	NA	NA	ensembl	SLC26A9	protein_coding	ENSGALG00000000745
ENSGALG00000000786	0.694632	2.9673	3.07631	0.964566	0.334762	NA	ensembl	CTSE	protein_coding	ENSGALG00000000786
ENSGALG00000000803	0	NA	NA	NA	NA	NA	ensembl	NA	protein_coding	ENSGALG00000000803
ENSGALG00000000806	0	NA	NA	NA	NA	NA	ensembl	LINGO3	protein_coding	ENSGALG00000000806
ENSGALG00000000808	0.752233	-2.99496	3.07049	-0.975399	0.329362	NA	ensembl	NA	protein_coding	ENSGALG00000000808
ENSGALG00000000887	9.87146	-0.355538	1.05948	-0.335578	0.737189	NA	ensembl	NR0B2	protein_coding	ENSGALG00000000887
ENSGALG00000000892	0	NA	NA	NA	NA	NA	ensembl	IL10	protein_coding	ENSGALG00000000892
ENSGALG00000000893	1.42814	-3.92514	2.45576	-1.59834	0.109967	NA	ensembl	TAT	protein_coding	ENSGALG00000000893
ENSGALG00000000901	0.579467	2.70934	3.08602	0.877939	0.379977	NA	ensembl	NA	protein_coding	ENSGALG00000000901
ENSGALG00000000909	64.4685	0.615407	0.339779	1.8112	0.0701101	0.682818	ensembl	GFAP	protein_coding	ENSGALG00000000909
ENSGALG00000000911	0.560111	-2.58325	3.08498	-0.837363	0.402388	NA	ensembl	IL19	protein_coding	ENSGALG00000000911
ENSGALG00000000914	0	NA	NA	NA	NA	NA	ensembl	FAM187A	protein_coding	ENSGALG00000000914
ENSGALG00000000920	70.065	-0.2599	0.366239	-0.709645	0.477924	0.980946	ensembl	CGN	pseudogene	ENSGALG00000000920
ENSGALG00000001031	20.0532	0.162589	0.513368	0.316711	0.751463	0.994672	ensembl	NA	protein_coding	ENSGALG00000001031
ENSGALG00000001035	4.66228	-0.10043	1.46746	-0.068438	0.945437	NA	ensembl	NA	protein_coding	ENSGALG00000001035
ENSGALG00000001078	1.25	-1.12957	2.28279	-0.494821	0.620727	NA	ensembl	NA	protein_coding	ENSGALG00000001078
ENSGALG00000001079	0	NA	NA	NA	NA	NA	ensembl	WNT3	protein_coding	ENSGALG00000001079
ENSGALG00000001081	1.34729	-0.836262	3.00101	-0.27866	0.780506	NA	ensembl	TTC34	protein_coding	ENSGALG00000001081
ENSGALG00000001097	0	NA	NA	NA	NA	NA	ensembl	WNT9B	protein_coding	ENSGALG00000001097
ENSGALG00000001111	29.0734	0.45572	0.375225	1.21452	0.224548	0.904613	ensembl	NA	protein_coding	ENSGALG00000001111
ENSGALG00000001115	0	NA	NA	NA	NA	NA	ensembl	MMEL1	protein_coding	ENSGALG00000001115
ENSGALG00000001122	0	NA	NA	NA	NA	NA	ensembl	CALN1	protein_coding	ENSGALG00000001122
ENSGALG00000001124	0	NA	NA	NA	NA	NA	ensembl	LH-2A	protein_coding	ENSGALG00000001124
ENSGALG00000001132	6.85881	-1.44989	1.15937	-1.25058	0.211086	NA	ensembl	APBB3	protein_coding	ENSGALG00000001132
ENSGALG00000001156	0	NA	NA	NA	NA	NA	ensembl	NA	pseudogene	ENSGALG00000001156
ENSGALG00000001171	45.3419	-0.330818	0.443499	-0.745928	0.455711	0.974508	ensembl	SEMA6B	protein_coding	ENSGALG00000001171
ENSGALG00000001203	0	NA	NA	NA	NA	NA	ensembl	TMEM45B	protein_coding	ENSGALG00000001203
ENSGALG00000001207	47.2086	0.435107	0.476969	0.912234	0.361646	0.957635	ensembl	PLCH2	protein_coding	ENSGALG00000001207
ENSGALG00000001214	19.2305	0.767873	0.483538	1.58803	0.11228	0.780472	ensembl	PARD6A	protein_coding	ENSGALG00000001214
ENSGALG00000001235	0	NA	NA	NA	NA	NA	ensembl	ANKRD24	protein_coding	ENSGALG00000001235
ENSGALG00000001273	0.774973	3.12697	3.0711	1.01819	0.308586	NA	ensembl	C2CD4C	protein_coding	ENSGALG00000001273
ENSGALG00000001276	0.292481	1.73324	3.14198	0.551638	0.581197	NA	ensembl	HOXB9	protein_coding	ENSGALG00000001276
ENSGALG00000001282	6.07019	-1.40638	1.76851	-0.79523	0.42648	NA	ensembl	GABRD	protein_coding	ENSGALG00000001282
ENSGALG00000001311	0	NA	NA	NA	NA	NA	ensembl	ARHGAP44	protein_coding	ENSGALG00000001311
ENSGALG00000001325	1.38468	-0.441074	2.72839	-0.161661	0.871573	NA	ensembl	CYP1A1	protein_coding	ENSGALG00000001325
ENSGALG00000001348	3.32118	0.497273	1.7695	0.281024	0.778692	NA	ensembl	TEKT3	protein_coding	ENSGALG00000001348
ENSGALG00000001383	5.75214	0.70797	0.731512	0.967816	0.333136	NA	ensembl	HTR4	protein_coding	ENSGALG00000001383
ENSGALG00000001409	18.3618	0.715366	0.668103	1.07074	0.284286	0.93837	ensembl	IL-12B	protein_coding	ENSGALG00000001409
ENSGALG00000001449	1.5121	1.35526	2.66924	0.507732	0.611641	NA	ensembl	STRA6	protein_coding	ENSGALG00000001449
ENSGALG00000001450	26.8452	-0.306803	0.539431	-0.568753	0.569523	0.994672	ensembl	IGSF9B	protein_coding	ENSGALG00000001450
ENSGALG00000001512	2.19913	-0.0611187	1.8577	-0.0329002	0.973754	NA	ensembl	KCND1	protein_coding	ENSGALG00000001512
ENSGALG00000001533	14.4052	0.266039	0.678119	0.392318	0.694823	0.994672	ensembl	NA	protein_coding	ENSGALG00000001533
ENSGALG00000001534	0	NA	NA	NA	NA	NA	ensembl	TMEM88B	protein_coding	ENSGALG00000001534
ENSGALG00000001592	0.192499	1.229	3.16075	0.388832	0.6974	NA	ensembl	ACER1	protein_coding	ENSGALG00000001592
ENSGALG00000001626	13.5971	0.717846	0.781365	0.918707	0.358249	0.957312	ensembl	NA	protein_coding	ENSGALG00000001626
ENSGALG00000001645	4.61271	2.76426	1.38513	1.99567	0.0459699	NA	ensembl	KCNT1	protein_coding	ENSGALG00000001645
ENSGALG00000001661	0	NA	NA	NA	NA	NA	ensembl	SLC22A7	protein_coding	ENSGALG00000001661
ENSGALG00000001662	0.841785	-3.15997	3.06574	-1.03074	0.302664	NA	ensembl	ATP10B	protein_coding	ENSGALG00000001662
ENSGALG00000001690	6.44484	0.549896	1.47116	0.373783	0.708566	NA	ensembl	GABRB2	protein_coding	ENSGALG00000001690
ENSGALG00000001695	0	NA	NA	NA	NA	NA	ensembl	GABRA6	protein_coding	ENSGALG00000001695
ENSGALG00000001697	0	NA	NA	NA	NA	NA	ensembl	NA	protein_coding	ENSGALG00000001697
ENSGALG00000001716	1.00259	-3.42289	3.05919	-1.11889	0.263188	NA	ensembl	C10H15ORF59	protein_coding	ENSGALG00000001716
ENSGALG00000001721	0	NA	NA	NA	NA	NA	ensembl	NA	protein_coding	ENSGALG00000001721
ENSGALG00000001793	0.694632	2.9673	3.07631	0.964566	0.334762	NA	ensembl	MYL10	protein_coding	ENSGALG00000001793
ENSGALG00000001806	0	NA	NA	NA	NA	NA	ensembl	NA	protein_coding	ENSGALG00000001806
ENSGALG00000001812	14.7087	1.18188	0.695095	1.70031	0.0890725	0.730087	ensembl	ATCAY	protein_coding	ENSGALG00000001812
ENSGALG00000001835	7.73247	1.44763	1.19677	1.20961	0.226429	NA	ensembl	SCNN1D	protein_coding	ENSGALG00000001835
ENSGALG00000001849	282.524	0.0841677	0.164028	0.51313	0.60786	0.994672	ensembl	BSN	protein_coding	ENSGALG00000001849
ENSGALG00000001863	0.373407	-2.00016	3.11383	-0.642348	0.520647	NA	ensembl	VTG2	protein_coding	ENSGALG00000001863
ENSGALG00000001866	0	NA	NA	NA	NA	NA	ensembl	MCHR2	protein_coding	ENSGALG00000001866
ENSGALG00000001869	4.40999	0.974708	1.2473	0.781453	0.434536	NA	ensembl	LINGO2	protein_coding	ENSGALG00000001869
ENSGALG00000001885	1.72808	-4.20206	2.92821	-1.43503	0.151278	NA	ensembl	NA	lncRNA	ENSGALG00000001885
ENSGALG00000001900	0.389975	2.13925	3.11458	0.68685	0.492177	NA	ensembl	PHF24	protein_coding	ENSGALG00000001900
ENSGALG00000001912	11.559	0.329212	0.594724	0.553555	0.579884	NA	ensembl	NA	protein_coding	ENSGALG00000001912
ENSGALG00000001917	0	NA	NA	NA	NA	NA	ensembl	SSC4D	protein_coding	ENSGALG00000001917
ENSGALG00000001932	4.5172	0.854266	1.51044	0.565574	0.571683	NA	ensembl	SRRM3	protein_coding	ENSGALG00000001932
ENSGALG00000001935	0	NA	NA	NA	NA	NA	ensembl	NA	lncRNA	ENSGALG00000001935
ENSGALG00000001936	0.396933	2.16185	3.11322	0.694409	0.487426	NA	ensembl	MYO7B	protein_coding	ENSGALG00000001936
ENSGALG00000001959	53.0826	0.164926	0.256084	0.64403	0.519556	0.991401	ensembl	HENMT1	protein_coding	ENSGALG00000001959
ENSGALG00000001968	16.6892	0.421959	0.490851	0.859648	0.389983	0.963587	ensembl	SYT6	protein_coding	ENSGALG00000001968
ENSGALG00000001994	0	NA	NA	NA	NA	NA	ensembl	PRR35	protein_coding	ENSGALG00000001994
ENSGALG00000002008	35.9145	-0.635533	0.422057	-1.5058	0.132119	0.804446	ensembl	RNF157	protein_coding	ENSGALG00000002008
ENSGALG00000002046	22.769	-0.179443	0.832492	-0.215549	0.829339	0.994672	ensembl	NA	protein_coding	ENSGALG00000002046
ENSGALG00000002048	21.9564	-0.224989	0.492769	-0.456581	0.647972	0.994672	ensembl	GPRIN2	protein_coding	ENSGALG00000002048
ENSGALG00000002082	10.0478	0.348404	0.851344	0.40924	0.682364	NA	ensembl	AMPD1	protein_coding	ENSGALG00000002082
ENSGALG00000002083	0	NA	NA	NA	NA	NA	ensembl	NA	protein_coding	ENSGALG00000002083
ENSGALG00000002088	1.55132	4.1218	2.39041	1.72431	0.0846527	NA	ensembl	GALR2	protein_coding	ENSGALG00000002088
ENSGALG00000002093	0.387625	2.13153	3.11504	0.68427	0.493805	NA	ensembl	NR2E3	pseudogene	ENSGALG00000002093
ENSGALG00000002097	0	NA	NA	NA	NA	NA	ensembl	NA	protein_coding	ENSGALG00000002097
ENSGALG00000002098	0	NA	NA	NA	NA	NA	ensembl	GRIK3	protein_coding	ENSGALG00000002098
ENSGALG00000002108	29.7172	-0.0301438	0.314879	-0.0957314	0.923734	0.996985	ensembl	NA	protein_coding	ENSGALG00000002108
ENSGALG00000002111	6.49988	0.14683	0.957506	0.153346	0.878125	NA	ensembl	NA	protein_coding	ENSGALG00000002111
ENSGALG00000002121	23.5647	-0.541233	0.52693	-1.02714	0.304353	0.948155	ensembl	PLEKHN1	protein_coding	ENSGALG00000002121
ENSGALG00000002132	6.39854	1.64395	1.66652	0.986455	0.32391	NA	ensembl	KCNIP1	protein_coding	ENSGALG00000002132
ENSGALG00000002186	1.48571	-0.225441	2.70887	-0.0832235	0.933674	NA	ensembl	UNC45B	protein_coding	ENSGALG00000002186
ENSGALG00000002191	0	NA	NA	NA	NA	NA	ensembl	TLX3	protein_coding	ENSGALG00000002191
ENSGALG00000002193	26.2538	-0.18858	0.554117	-0.340326	0.733611	0.994672	ensembl	ARHGEF4	protein_coding	ENSGALG00000002193
ENSGALG00000002200	0.396933	2.16185	3.11322	0.694409	0.487426	NA	ensembl	ACSM3	protein_coding	ENSGALG00000002200
ENSGALG00000002207	14.6234	0.770911	0.753282	1.0234	0.306118	0.948155	ensembl	ATP6V1G3	protein_coding	ENSGALG00000002207
ENSGALG00000002223	0	NA	NA	NA	NA	NA	ensembl	LHX9	protein_coding	ENSGALG00000002223
ENSGALG00000002266	4.18049	0.202866	1.2475	0.162618	0.870819	NA	ensembl	OGDHL	protein_coding	ENSGALG00000002266
ENSGALG00000002287	0.384998	2.12285	3.11557	0.681368	0.495638	NA	ensembl	CRB1	protein_coding	ENSGALG00000002287
ENSGALG00000002289	0.4876	2.42731	3.09878	0.783314	0.433443	NA	ensembl	CHAT	protein_coding	ENSGALG00000002289
ENSGALG00000002299	0.411938	-2.12622	3.1066	-0.684422	0.493709	NA	ensembl	RGR	protein_coding	ENSGALG00000002299
ENSGALG00000002303	0.389975	2.13925	3.11458	0.68685	0.492177	NA	ensembl	LRIT1	protein_coding	ENSGALG00000002303
ENSGALG00000002307	0	NA	NA	NA	NA	NA	ensembl	LRIT2	protein_coding	ENSGALG00000002307
ENSGALG00000002314	1.70578	-1.75592	2.61256	-0.672107	0.501516	NA	ensembl	CDHR1	protein_coding	ENSGALG00000002314
ENSGALG00000002318	18.9197	0.495792	0.973037	0.50953	0.610381	0.994672	ensembl	LVRN	protein_coding	ENSGALG00000002318
ENSGALG00000002325	0	NA	NA	NA	NA	NA	ensembl	IGFALS	protein_coding	ENSGALG00000002325
ENSGALG00000002350	59.3253	0.629501	0.353567	1.78043	0.075006	0.697282	ensembl	NA	protein_coding	ENSGALG00000002350
ENSGALG00000002370	6.39526	0.265052	1.23442	0.214718	0.829987	NA	ensembl	SH2D4B	protein_coding	ENSGALG00000002370
ENSGALG00000002371	326.782	-0.422037	0.176298	-2.39388	0.0166713	0.389228	ensembl	RUSC2	protein_coding	ENSGALG00000002371
ENSGALG00000002407	53.1552	-0.149202	0.344433	-0.433181	0.664883	0.994672	ensembl	HYDIN	protein_coding	ENSGALG00000002407
ENSGALG00000002413	0.411938	-2.12622	3.1066	-0.684422	0.493709	NA	ensembl	NA	protein_coding	ENSGALG00000002413
ENSGALG00000002428	35.5352	0.507832	0.373834	1.35844	0.174323	0.854786	ensembl	ZP2	protein_coding	ENSGALG00000002428
ENSGALG00000002442	0.784558	3.14361	3.07059	1.02378	0.305938	NA	ensembl	ANKS4B	protein_coding	ENSGALG00000002442
ENSGALG00000002443	5.23974	-0.105386	2.07289	-0.0508403	0.959453	NA	ensembl	FBXL16	protein_coding	ENSGALG00000002443
ENSGALG00000002479	53.6664	0.30118	0.318405	0.945901	0.344199	0.956283	ensembl	MAT1A	protein_coding	ENSGALG00000002479
ENSGALG00000002503	7.9993	-6.41502	2.91205	-2.20292	0.0276001	NA	ensembl	SFTPA2	protein_coding	ENSGALG00000002503
ENSGALG00000002507	27.624	0.613179	0.431434	1.42126	0.155242	0.835586	ensembl	MBL2	protein_coding	ENSGALG00000002507
ENSGALG00000002555	0	NA	NA	NA	NA	NA	ensembl	RET	protein_coding	ENSGALG00000002555
ENSGALG00000002577	1.90846	0.0633445	2.95957	0.0214033	0.982924	NA	ensembl	NA	protein_coding	ENSGALG00000002577
ENSGALG00000002618	142.174	0.0378659	0.163244	0.231959	0.81657	0.994672	ensembl	KCTD7	protein_coding	ENSGALG00000002618
ENSGALG00000002637	7.68981	-0.625672	1.27516	-0.490663	0.623665	NA	ensembl	RBP7	protein_coding	ENSGALG00000002637
ENSGALG00000002638	80.5376	-0.180766	0.320227	-0.564493	0.572419	0.994672	ensembl	NA	protein_coding	ENSGALG00000002638
ENSGALG00000002647	13.9613	-0.183129	0.803009	-0.228053	0.819605	0.994672	ensembl	PLS1	protein_coding	ENSGALG00000002647
ENSGALG00000002688	5.4491	1.16822	1.71353	0.681761	0.49539	NA	ensembl	NME4	protein_coding	ENSGALG00000002688
ENSGALG00000002692	3.95568	-1.79596	1.70019	-1.05633	0.290816	NA	ensembl	NA	protein_coding	ENSGALG00000002692
ENSGALG00000002714	7.49919	-0.504457	1.46844	-0.343533	0.731198	NA	ensembl	TMEM132C	protein_coding	ENSGALG00000002714
ENSGALG00000002792	2.36156	1.9878	1.7629	1.12758	0.259499	NA	ensembl	SPDEF	protein_coding	ENSGALG00000002792
ENSGALG00000002802	0.767261	-3.03348	3.06934	-0.988317	0.322997	NA	ensembl	PACSIN1	protein_coding	ENSGALG00000002802
ENSGALG00000002845	16.8482	0.307401	0.470499	0.65335	0.513531	0.990236	ensembl	CTNNA3	protein_coding	ENSGALG00000002845
ENSGALG00000002848	0	NA	NA	NA	NA	NA	ensembl	OPN1MSW	protein_coding	ENSGALG00000002848
ENSGALG00000002860	0.384998	2.12285	3.11557	0.681368	0.495638	NA	ensembl	MLN	protein_coding	ENSGALG00000002860
ENSGALG00000002864	1.07068	3.59173	3.0588	1.17423	0.240303	NA	ensembl	LRRTM3	protein_coding	ENSGALG00000002864
ENSGALG00000002907	1.37462	-3.86973	3.05043	-1.26858	0.20459	NA	ensembl	MYL1	protein_coding	ENSGALG00000002907
ENSGALG00000002988	6.04944	1.40096	1.22436	1.14424	0.252522	NA	ensembl	NA	pseudogene	ENSGALG00000002988
ENSGALG00000002993	4.23972	0.860951	1.20527	0.714323	0.475028	NA	ensembl	CA10	protein_coding	ENSGALG00000002993
ENSGALG00000003005	15.6347	0.900528	0.60356	1.49203	0.135692	0.810191	ensembl	CHRNB4	protein_coding	ENSGALG00000003005
ENSGALG00000003058	31.5057	0.322879	0.427906	0.754556	0.450516	0.974477	ensembl	NA	protein_coding	ENSGALG00000003058
ENSGALG00000003075	3.44439	-1.75561	1.73946	-1.00929	0.312838	NA	ensembl	SLC34A1	protein_coding	ENSGALG00000003075
ENSGALG00000003105	0	NA	NA	NA	NA	NA	ensembl	ANKFN1	protein_coding	ENSGALG00000003105
ENSGALG00000003114	0	NA	NA	NA	NA	NA	ensembl	NOG	protein_coding	ENSGALG00000003114
ENSGALG00000003126	3.79917	-0.200382	1.51736	-0.13206	0.894937	NA	ensembl	ERBB4	protein_coding	ENSGALG00000003126
ENSGALG00000003137	5.35939	0.0569842	1.22043	0.0466921	0.962759	NA	ensembl	RFLNA	protein_coding	ENSGALG00000003137
ENSGALG00000003138	7.76176	-0.78754	1.32542	-0.594182	0.55239	NA	ensembl	OXTR	protein_coding	ENSGALG00000003138
ENSGALG00000003142	1.33514	-3.83288	3.05106	-1.25624	0.209027	NA	ensembl	PRLHRL	protein_coding	ENSGALG00000003142
ENSGALG00000003146	72.6337	-0.0704808	0.284288	-0.24792	0.804196	0.994672	ensembl	CCDC92	protein_coding	ENSGALG00000003146
ENSGALG00000003174	7.66657	0.540954	0.831217	0.650797	0.515177	NA	ensembl	RIMS3	protein_coding	ENSGALG00000003174
ENSGALG00000003176	0	NA	NA	NA	NA	NA	ensembl	NA	protein_coding	ENSGALG00000003176
ENSGALG00000003224	4.02326	1.57032	1.42262	1.10382	0.269671	NA	ensembl	HSF4	protein_coding	ENSGALG00000003224
ENSGALG00000003285	62.1419	-0.0450014	0.29774	-0.151143	0.879863	0.994672	ensembl	CDHR2	protein_coding	ENSGALG00000003285
ENSGALG00000003286	4.68651	0.378043	1.27136	0.297353	0.766197	NA	ensembl	ACSBG1	protein_coding	ENSGALG00000003286
ENSGALG00000003302	0	NA	NA	NA	NA	NA	ensembl	SLC38A8	protein_coding	ENSGALG00000003302
ENSGALG00000003310	1.09028	0.734352	3.02178	0.24302	0.80799	NA	ensembl	SLC45A2	protein_coding	ENSGALG00000003310
ENSGALG00000003374	10.8751	-0.355505	1.31687	-0.269962	0.78719	NA	ensembl	ESRP2	protein_coding	ENSGALG00000003374
ENSGALG00000003424	0	NA	NA	NA	NA	NA	ensembl	LMX1A	protein_coding	ENSGALG00000003424
ENSGALG00000003425	1.0442	-0.705289	3.02828	-0.232901	0.815838	NA	ensembl	GALR1L	protein_coding	ENSGALG00000003425
ENSGALG00000003426	1.61573	-0.754528	2.67939	-0.281604	0.778247	NA	ensembl	RHBDL3	protein_coding	ENSGALG00000003426
ENSGALG00000003446	12.6136	0.015957	0.811379	0.0196665	0.984309	0.999781	ensembl	PRLR	protein_coding	ENSGALG00000003446
ENSGALG00000003462	0	NA	NA	NA	NA	NA	ensembl	OCM	protein_coding	ENSGALG00000003462
ENSGALG00000003470	9.76051	-0.426477	0.694434	-0.614137	0.539125	NA	ensembl	ZMAT4	protein_coding	ENSGALG00000003470
ENSGALG00000003509	0.369869	-1.988	3.11456	-0.638291	0.523284	NA	ensembl	SPACA9	protein_coding	ENSGALG00000003509
ENSGALG00000003512	0	NA	NA	NA	NA	NA	ensembl	SPIK7	protein_coding	ENSGALG00000003512
ENSGALG00000003519	0	NA	NA	NA	NA	NA	ensembl	NA	protein_coding	ENSGALG00000003519
ENSGALG00000003545	0.384998	2.12285	3.11557	0.681368	0.495638	NA	ensembl	CFAP77	protein_coding	ENSGALG00000003545
ENSGALG00000003553	2.00129	-0.0745709	2.62962	-0.028358	0.977377	NA	ensembl	ABCA12	protein_coding	ENSGALG00000003553
ENSGALG00000003554	36.1043	0.169625	0.546464	0.310404	0.756254	0.994672	ensembl	OPTC	protein_coding	ENSGALG00000003554
ENSGALG00000003560	1.95285	4.45402	1.83022	2.4336	0.0149496	NA	ensembl	SLC6A2	protein_coding	ENSGALG00000003560
ENSGALG00000003567	8.75378	-0.458322	0.801161	-0.572071	0.567274	NA	ensembl	FNDC5	protein_coding	ENSGALG00000003567
ENSGALG00000003573	0	NA	NA	NA	NA	NA	ensembl	HPCA	protein_coding	ENSGALG00000003573
ENSGALG00000003582	0	NA	NA	NA	NA	NA	ensembl	SLC1A3	protein_coding	ENSGALG00000003582
ENSGALG00000003588	0	NA	NA	NA	NA	NA	ensembl	IRX5	protein_coding	ENSGALG00000003588
ENSGALG00000003647	0	NA	NA	NA	NA	NA	ensembl	SLC13A2	protein_coding	ENSGALG00000003647
ENSGALG00000003657	3.04303	-0.862507	1.75146	-0.492451	0.622401	NA	ensembl	UNC119	protein_coding	ENSGALG00000003657
ENSGALG00000003690	21.7296	-0.0540704	0.46134	-0.117203	0.906699	0.996985	ensembl	KRT14	protein_coding	ENSGALG00000003690
ENSGALG00000003713	0.369869	-1.988	3.11456	-0.638291	0.523284	NA	ensembl	NA	protein_coding	ENSGALG00000003713
ENSGALG00000003751	2.81966	-0.504309	2.14058	-0.235595	0.813747	NA	ensembl	NA	protein_coding	ENSGALG00000003751
ENSGALG00000003765	0	NA	NA	NA	NA	NA	ensembl	A1CF	protein_coding	ENSGALG00000003765
ENSGALG00000003829	10.1747	-0.819218	1.1821	-0.69302	0.488297	NA	ensembl	HPCAL4	protein_coding	ENSGALG00000003829
ENSGALG00000003833	15.931	-0.87281	0.692893	-1.25966	0.207792	0.888701	ensembl	CACNA1E	protein_coding	ENSGALG00000003833
ENSGALG00000003836	14.5726	-0.0709804	0.512943	-0.138379	0.889941	0.996111	ensembl	NA	protein_coding	ENSGALG00000003836
ENSGALG00000003838	37.7135	-0.0871573	0.312309	-0.279074	0.780188	0.994672	ensembl	NA	protein_coding	ENSGALG00000003838
ENSGALG00000003839	0	NA	NA	NA	NA	NA	ensembl	GRM2	protein_coding	ENSGALG00000003839
ENSGALG00000003849	45.2514	-0.0829986	0.308682	-0.268881	0.788021	0.994672	ensembl	TRPM1	protein_coding	ENSGALG00000003849
ENSGALG00000003859	9.1821	-0.265416	0.799032	-0.332172	0.73976	NA	ensembl	KRT222	protein_coding	ENSGALG00000003859
ENSGALG00000003866	0	NA	NA	NA	NA	NA	ensembl	FIBCD1	protein_coding	ENSGALG00000003866
ENSGALG00000003895	0	NA	NA	NA	NA	NA	ensembl	PRDM12	protein_coding	ENSGALG00000003895
ENSGALG00000003899	6.82434	1.99785	1.10777	1.8035	0.0713102	NA	ensembl	RAB17	protein_coding	ENSGALG00000003899
ENSGALG00000003904	0	NA	NA	NA	NA	NA	ensembl	MLPH	protein_coding	ENSGALG00000003904
ENSGALG00000003908	0	NA	NA	NA	NA	NA	ensembl	SLC6A5	protein_coding	ENSGALG00000003908
ENSGALG00000003911	14.7679	0.0850792	0.53903	0.157838	0.874585	0.994672	ensembl	CACNG5	protein_coding	ENSGALG00000003911
ENSGALG00000003914	4.73036	-0.761091	0.980273	-0.776407	0.437509	NA	ensembl	CALR3	protein_coding	ENSGALG00000003914
ENSGALG00000003928	0	NA	NA	NA	NA	NA	ensembl	LHX3	protein_coding	ENSGALG00000003928
ENSGALG00000003952	1.44049	1.52787	2.70335	0.565177	0.571953	NA	ensembl	RBPJL	protein_coding	ENSGALG00000003952
ENSGALG00000003980	3.09666	2.48419	1.32392	1.87639	0.0606021	NA	ensembl	IQCA1	protein_coding	ENSGALG00000003980
ENSGALG00000004069	11.099	-0.769551	0.629801	-1.2219	0.221747	NA	ensembl	GPR119	protein_coding	ENSGALG00000004069
ENSGALG00000004078	1.32721	0.0463748	2.99133	0.015503	0.987631	NA	ensembl	NA	protein_coding	ENSGALG00000004078
ENSGALG00000004093	0	NA	NA	NA	NA	NA	ensembl	TBX22	protein_coding	ENSGALG00000004093
ENSGALG00000004101	0	NA	NA	NA	NA	NA	ensembl	NMUR2	protein_coding	ENSGALG00000004101
ENSGALG00000004102	0	NA	NA	NA	NA	NA	ensembl	C1orf158	protein_coding	ENSGALG00000004102
ENSGALG00000004103	6.50182	0.567838	1.5055	0.377175	0.706044	NA	ensembl	FAM81A	protein_coding	ENSGALG00000004103
ENSGALG00000004116	21.9827	-0.118393	0.636921	-0.185884	0.852536	0.994672	ensembl	TRPM8	protein_coding	ENSGALG00000004116
ENSGALG00000004120	16.441	0.219406	0.444067	0.494084	0.621247	0.994672	ensembl	CNR2	protein_coding	ENSGALG00000004120
ENSGALG00000004127	21.1625	0.135031	0.440971	0.306213	0.759442	0.994672	ensembl	NA	protein_coding	ENSGALG00000004127
ENSGALG00000004129	8.638	-0.925938	0.990643	-0.934684	0.349951	NA	ensembl	SPP2	protein_coding	ENSGALG00000004129
ENSGALG00000004134	0	NA	NA	NA	NA	NA	ensembl	GLRA1	protein_coding	ENSGALG00000004134
ENSGALG00000004163	0	NA	NA	NA	NA	NA	ensembl	NPHS2	protein_coding	ENSGALG00000004163
ENSGALG00000004173	2.32023	1.34141	2.11539	0.634118	0.526004	NA	ensembl	NA	protein_coding	ENSGALG00000004173
ENSGALG00000004196	0	NA	NA	NA	NA	NA	ensembl	UGT1A1	protein_coding	ENSGALG00000004196
ENSGALG00000004230	0	NA	NA	NA	NA	NA	ensembl	LIPC	protein_coding	ENSGALG00000004230
ENSGALG00000004260	1.78713	-1.83822	2.58667	-0.710651	0.477301	NA	ensembl	NA	pseudogene	ENSGALG00000004260
ENSGALG00000004261	1.86512	-4.31261	1.85325	-2.32705	0.0199627	NA	ensembl	AQP9	protein_coding	ENSGALG00000004261
ENSGALG00000004262	1.15102	1.69976	2.76932	0.613783	0.539359	NA	ensembl	TMIGD1	protein_coding	ENSGALG00000004262
ENSGALG00000004267	0	NA	NA	NA	NA	NA	ensembl	SIGIRR	protein_coding	ENSGALG00000004267
ENSGALG00000004280	17.8925	1.04082	0.620307	1.67791	0.0933639	0.737851	ensembl	NA	pseudogene	ENSGALG00000004280
ENSGALG00000004293	0	NA	NA	NA	NA	NA	ensembl	NA	protein_coding	ENSGALG00000004293
ENSGALG00000004297	4.10986	0.576025	1.48125	0.388878	0.697366	NA	ensembl	DNAH1	protein_coding	ENSGALG00000004297
ENSGALG00000004320	4.12332	-0.116071	1.76967	-0.0655894	0.947705	NA	ensembl	FAT2	protein_coding	ENSGALG00000004320
ENSGALG00000004322	0	NA	NA	NA	NA	NA	ensembl	AHR1B	protein_coding	ENSGALG00000004322
ENSGALG00000004332	1.14221	-0.930565	3.02294	-0.307834	0.758209	NA	ensembl	PLA2G12B	protein_coding	ENSGALG00000004332
ENSGALG00000004373	0	NA	NA	NA	NA	NA	ensembl	KCNJ16	protein_coding	ENSGALG00000004373
ENSGALG00000004386	4.81984	-1.66678	1.40599	-1.18548	0.235827	NA	ensembl	SOX9	protein_coding	ENSGALG00000004386
ENSGALG00000004393	2.70372	4.91964	2.72391	1.80609	0.0709036	NA	ensembl	NA	protein_coding	ENSGALG00000004393
ENSGALG00000004394	34.5332	-0.0391812	0.399191	-0.0981515	0.921812	0.996985	ensembl	NA	protein_coding	ENSGALG00000004394
ENSGALG00000004401	10.1752	0.748405	0.662925	1.12894	0.258921	NA	ensembl	WNT11B	protein_coding	ENSGALG00000004401
ENSGALG00000004418	2.3728	0.383313	2.15422	0.177936	0.858773	NA	ensembl	SSTR2	protein_coding	ENSGALG00000004418
ENSGALG00000004424	93.4238	-0.300133	0.442596	-0.67812	0.497696	0.98813	ensembl	SEC16B	protein_coding	ENSGALG00000004424
ENSGALG00000004446	2.37393	-2.00001	2.14035	-0.934432	0.350081	NA	ensembl	NPFFR1	protein_coding	ENSGALG00000004446
ENSGALG00000004449	0	NA	NA	NA	NA	NA	ensembl	CYP3A5	protein_coding	ENSGALG00000004449
ENSGALG00000004475	67.7873	-0.0771402	0.338443	-0.227927	0.819703	0.994672	ensembl	NA	protein_coding	ENSGALG00000004475
ENSGALG00000004495	19.4422	-0.129484	0.802529	-0.161345	0.871821	0.994672	ensembl	NA	protein_coding	ENSGALG00000004495
ENSGALG00000004518	33.3691	0.304847	0.577369	0.527994	0.597504	0.994672	ensembl	NA	protein_coding	ENSGALG00000004518
ENSGALG00000004538	21.5398	0.272592	0.572649	0.47602	0.63406	0.994672	ensembl	TNN	protein_coding	ENSGALG00000004538
ENSGALG00000004545	0	NA	NA	NA	NA	NA	ensembl	WDR72	protein_coding	ENSGALG00000004545
ENSGALG00000004568	2.91074	-1.66196	1.74935	-0.95004	0.342092	NA	ensembl	CELA2A	protein_coding	ENSGALG00000004568
ENSGALG00000004582	0.396933	2.16185	3.11322	0.694409	0.487426	NA	ensembl	MYL2	protein_coding	ENSGALG00000004582
ENSGALG00000004591	11.2593	-0.329687	0.600774	-0.54877	0.583163	NA	ensembl	SERPINC1	protein_coding	ENSGALG00000004591
ENSGALG00000004598	1.1349	-0.417906	2.3273	-0.179567	0.857492	NA	ensembl	CUX2	protein_coding	ENSGALG00000004598
ENSGALG00000004627	0.280055	-1.58684	3.14235	-0.504987	0.613568	NA	ensembl	NA	pseudogene	ENSGALG00000004627
ENSGALG00000004630	1.39971	-3.89869	3.04995	-1.27828	0.201151	NA	ensembl	NA	protein_coding	ENSGALG00000004630
ENSGALG00000004642	0.884532	3.30578	3.0659	1.07824	0.280926	NA	ensembl	NMNAT2	protein_coding	ENSGALG00000004642
ENSGALG00000004649	21.2722	-0.129842	0.460346	-0.282052	0.777904	0.994672	ensembl	TRPV1	protein_coding	ENSGALG00000004649
ENSGALG00000004665	29.2803	0.494114	0.581161	0.850218	0.395204	0.963834	ensembl	KPNA7	protein_coding	ENSGALG00000004665
ENSGALG00000004721	12.2365	0.0185783	0.618328	0.030046	0.97603	NA	ensembl	NA	protein_coding	ENSGALG00000004721
ENSGALG00000004740	12.2763	0.623839	0.797462	0.78228	0.43405	NA	ensembl	TMOD2	protein_coding	ENSGALG00000004740
ENSGALG00000004742	3.90151	0.31904	1.76812	0.18044	0.856807	NA	ensembl	BMP15	protein_coding	ENSGALG00000004742
ENSGALG00000004778	1.41875	-1.41484	2.68374	-0.527187	0.598064	NA	ensembl	SLC47A2	protein_coding	ENSGALG00000004778
ENSGALG00000004879	2.54702	0.409889	1.80321	0.227311	0.820182	NA	ensembl	SLC6A11	protein_coding	ENSGALG00000004879
ENSGALG00000004903	4.41011	0.918614	1.74486	0.52647	0.598562	NA	ensembl	CHST8	protein_coding	ENSGALG00000004903
ENSGALG00000004917	11.7711	-0.696038	0.983268	-0.707882	0.479018	NA	ensembl	DOC2B	protein_coding	ENSGALG00000004917
ENSGALG00000004924	0	NA	NA	NA	NA	NA	ensembl	OPNP	protein_coding	ENSGALG00000004924
ENSGALG00000004936	8.48832	-0.173202	0.862678	-0.200773	0.840876	NA	ensembl	GLRA4	protein_coding	ENSGALG00000004936
ENSGALG00000004945	0	NA	NA	NA	NA	NA	ensembl	SLC12A1	protein_coding	ENSGALG00000004945
ENSGALG00000004966	0.373407	-2.00016	3.11383	-0.642348	0.520647	NA	ensembl	NYAP2	protein_coding	ENSGALG00000004966
ENSGALG00000005007	0.389975	2.13925	3.11458	0.68685	0.492177	NA	ensembl	NA	protein_coding	ENSGALG00000005007
ENSGALG00000005017	1.55201	1.65181	2.18929	0.754493	0.450553	NA	ensembl	DUSP13	protein_coding	ENSGALG00000005017
ENSGALG00000005019	0	NA	NA	NA	NA	NA	ensembl	DUPD1	protein_coding	ENSGALG00000005019
ENSGALG00000005031	9.13414	-0.902685	0.913106	-0.988587	0.322865	NA	ensembl	DRP2	protein_coding	ENSGALG00000005031
ENSGALG00000005037	47.5221	0.349807	0.309188	1.13137	0.257898	0.924713	ensembl	NA	protein_coding	ENSGALG00000005037
ENSGALG00000005043	45.1102	-0.762062	0.33037	-2.3067	0.0210717	0.433375	ensembl	NA	protein_coding	ENSGALG00000005043
ENSGALG00000005099	0	NA	NA	NA	NA	NA	ensembl	ORM1	protein_coding	ENSGALG00000005099
ENSGALG00000005123	14.4528	-0.107643	0.73893	-0.145674	0.884179	0.994672	ensembl	WNT7A	protein_coding	ENSGALG00000005123
ENSGALG00000005128	102.952	-0.119737	0.176886	-0.676917	0.498459	0.98813	ensembl	PTPDC1	protein_coding	ENSGALG00000005128
ENSGALG00000005140	62.7732	-0.135648	0.424777	-0.31934	0.749469	0.994672	ensembl	RRAD	protein_coding	ENSGALG00000005140
ENSGALG00000005180	1.09762	-3.55298	3.05636	-1.16249	0.245037	NA	ensembl	NA	protein_coding	ENSGALG00000005180
ENSGALG00000005207	0.429847	-2.18118	3.10363	-0.702783	0.482191	NA	ensembl	SYNPO2L	protein_coding	ENSGALG00000005207
ENSGALG00000005212	0	NA	NA	NA	NA	NA	ensembl	GHRHR	protein_coding	ENSGALG00000005212
ENSGALG00000005223	16.2108	-0.917772	0.593193	-1.54717	0.121822	0.789155	ensembl	ADCYAP1R1	protein_coding	ENSGALG00000005223
ENSGALG00000005242	0	NA	NA	NA	NA	NA	ensembl	NA	protein_coding	ENSGALG00000005242
ENSGALG00000005247	0.384998	2.12285	3.11557	0.681368	0.495638	NA	ensembl	TEKT4	protein_coding	ENSGALG00000005247
ENSGALG00000005253	27.1853	0.718082	0.60416	1.18856	0.234612	0.908989	ensembl	C1QTNF8	protein_coding	ENSGALG00000005253
ENSGALG00000005258	3.03296	-1.78364	2.04664	-0.871497	0.383483	NA	ensembl	SSTR5	protein_coding	ENSGALG00000005258
ENSGALG00000005263	7.43897	-0.803304	0.983723	-0.816595	0.41416	NA	ensembl	SOX8	protein_coding	ENSGALG00000005263
ENSGALG00000005265	23.2593	0.322771	0.515616	0.625991	0.531321	0.994672	ensembl	SYT9	protein_coding	ENSGALG00000005265
ENSGALG00000005285	0	NA	NA	NA	NA	NA	ensembl	TBX4	protein_coding	ENSGALG00000005285
ENSGALG00000005292	1.03367	0.923723	3.03319	0.304538	0.760718	NA	ensembl	KLHL40	protein_coding	ENSGALG00000005292
ENSGALG00000005318	7.01207	-0.731601	1.09513	-0.668052	0.5041	NA	ensembl	OVCH2	protein_coding	ENSGALG00000005318
ENSGALG00000005323	8.67568	-0.121053	0.594139	-0.203745	0.838552	NA	ensembl	DIRAS2	protein_coding	ENSGALG00000005323
ENSGALG00000005327	0.429847	-2.18118	3.10363	-0.702783	0.482191	NA	ensembl	RBP2	protein_coding	ENSGALG00000005327
ENSGALG00000005347	21.1435	-0.22408	0.797178	-0.281092	0.77864	0.994672	ensembl	ADAMTS18	protein_coding	ENSGALG00000005347
ENSGALG00000005351	5.13474	-0.19966	1.19997	-0.166387	0.867853	NA	ensembl	PRDM6	protein_coding	ENSGALG00000005351
ENSGALG00000005401	9.75742	-0.90809	0.960924	-0.945018	0.34465	NA	ensembl	WNT9A	protein_coding	ENSGALG00000005401
ENSGALG00000005409	1.23073	-0.148564	2.79434	-0.0531661	0.9576	NA	ensembl	LHX1	protein_coding	ENSGALG00000005409
ENSGALG00000005411	0.373407	-2.00016	3.11383	-0.642348	0.520647	NA	ensembl	MEIOB	protein_coding	ENSGALG00000005411
ENSGALG00000005434	0	NA	NA	NA	NA	NA	ensembl	CER1	protein_coding	ENSGALG00000005434
ENSGALG00000005435	0.685681	2.94985	3.07691	0.958706	0.337707	NA	ensembl	NA	pseudogene	ENSGALG00000005435
ENSGALG00000005448	0.355323	-1.93685	3.1177	-0.621243	0.53444	NA	ensembl	MYL3	protein_coding	ENSGALG00000005448
ENSGALG00000005499	34.0019	0.427933	0.399622	1.07084	0.284239	0.93837	ensembl	IL17RD	protein_coding	ENSGALG00000005499
ENSGALG00000005502	17.7501	-0.977697	0.524586	-1.86375	0.0623569	0.665531	ensembl	KCNG4	protein_coding	ENSGALG00000005502
ENSGALG00000005504	0.980156	3.4641	3.0618	1.13139	0.257889	NA	ensembl	HNF1B	protein_coding	ENSGALG00000005504
ENSGALG00000005541	3.15839	0.901087	1.74572	0.516168	0.605737	NA	ensembl	GJB1	protein_coding	ENSGALG00000005541
ENSGALG00000005599	4.61973	2.66054	1.60255	1.66019	0.0968771	NA	ensembl	NA	protein_coding	ENSGALG00000005599
ENSGALG00000005613	0.784558	3.14361	3.07059	1.02378	0.305938	NA	ensembl	NA	protein_coding	ENSGALG00000005613
ENSGALG00000005616	13.2792	0.451254	0.85111	0.530195	0.595977	0.994672	ensembl	ARSI	protein_coding	ENSGALG00000005616
ENSGALG00000005621	0	NA	NA	NA	NA	NA	ensembl	CAMK2A	protein_coding	ENSGALG00000005621
ENSGALG00000005631	49.9378	-0.0151035	0.303686	-0.0497338	0.960335	0.998498	ensembl	TRPM2	protein_coding	ENSGALG00000005631
ENSGALG00000005661	0.0974938	0.651927	3.16075	0.206257	0.83659	NA	ensembl	NA	protein_coding	ENSGALG00000005661
ENSGALG00000005672	0.694632	2.9673	3.07631	0.964566	0.334762	NA	ensembl	SLC6A7	protein_coding	ENSGALG00000005672
ENSGALG00000005679	0	NA	NA	NA	NA	NA	ensembl	CDX1	protein_coding	ENSGALG00000005679
ENSGALG00000005689	1.04344	-0.74068	3.02922	-0.244512	0.806834	NA	ensembl	PAX2	protein_coding	ENSGALG00000005689
ENSGALG00000005708	3.22658	-2.16771	1.71199	-1.26619	0.205446	NA	ensembl	HNF4beta	protein_coding	ENSGALG00000005708
ENSGALG00000005718	76.1305	-0.0369151	0.263548	-0.140069	0.888605	0.996111	ensembl	BHLHE23	protein_coding	ENSGALG00000005718
ENSGALG00000005733	0	NA	NA	NA	NA	NA	ensembl	WNT8B	protein_coding	ENSGALG00000005733
ENSGALG00000005752	14.2462	0.258103	0.555622	0.46453	0.642268	0.994672	ensembl	ABCA4	protein_coding	ENSGALG00000005752
ENSGALG00000005762	18.8294	-0.649157	0.686288	-0.945896	0.344201	0.956283	ensembl	BIRC7	protein_coding	ENSGALG00000005762
ENSGALG00000005763	4.47317	-0.0642438	2.47782	-0.0259276	0.979315	NA	ensembl	VILL	protein_coding	ENSGALG00000005763
ENSGALG00000005766	0	NA	NA	NA	NA	NA	ensembl	PKD2L1	protein_coding	ENSGALG00000005766
ENSGALG00000005776	11.6824	0.328626	0.800731	0.410407	0.681507	NA	ensembl	NA	protein_coding	ENSGALG00000005776
ENSGALG00000005790	11.8102	1.05695	0.847007	1.24786	0.212082	NA	ensembl	NA	protein_coding	ENSGALG00000005790
ENSGALG00000005795	0.851116	0.380163	3.05087	0.124608	0.900834	NA	ensembl	CYP2C23b	protein_coding	ENSGALG00000005795
ENSGALG00000005797	71.7917	-0.480993	0.502735	-0.956753	0.338692	0.956089	ensembl	COL20A1	protein_coding	ENSGALG00000005797
ENSGALG00000005801	18.3298	0.957905	0.694148	1.37997	0.167595	0.848393	ensembl	CHRNA4	protein_coding	ENSGALG00000005801
ENSGALG00000005824	5.77461	-0.267526	1.2752	-0.209791	0.833831	NA	ensembl	SUSD2	protein_coding	ENSGALG00000005824
ENSGALG00000005831	4.82724	0.621083	1.02633	0.605148	0.545081	NA	ensembl	DNAI1	protein_coding	ENSGALG00000005831
ENSGALG00000005839	11.7409	1.02599	0.823373	1.24609	0.212733	NA	ensembl	ARID3C	protein_coding	ENSGALG00000005839
ENSGALG00000005843	41.6024	-0.183974	0.529516	-0.347438	0.728262	0.994672	ensembl	EEF1A2	protein_coding	ENSGALG00000005843
ENSGALG00000005853	9.62575	-0.314797	0.846795	-0.371752	0.710078	NA	ensembl	HTR2C	protein_coding	ENSGALG00000005853
ENSGALG00000005896	5.04143	-0.914824	1.03854	-0.880873	0.378387	NA	ensembl	NA	protein_coding	ENSGALG00000005896
ENSGALG00000005903	1.83688	1.97757	2.1185	0.933478	0.350573	NA	ensembl	NRIP3	protein_coding	ENSGALG00000005903
ENSGALG00000005928	0.396933	2.16185	3.11322	0.694409	0.487426	NA	ensembl	XAF1	protein_coding	ENSGALG00000005928
ENSGALG00000005933	2.76659	-1.59967	1.72114	-0.929426	0.352668	NA	ensembl	SLC5A11	protein_coding	ENSGALG00000005933
ENSGALG00000005934	0	NA	NA	NA	NA	NA	ensembl	NA	protein_coding	ENSGALG00000005934
ENSGALG00000005936	47.4794	0.499924	0.481673	1.03789	0.299321	0.944665	ensembl	AGTR2	protein_coding	ENSGALG00000005936
ENSGALG00000005956	79.2792	-0.30773	0.320616	-0.959811	0.337151	0.956089	ensembl	NA	protein_coding	ENSGALG00000005956
ENSGALG00000005957	15.2886	1.5736	0.684561	2.29871	0.0215217	0.437492	ensembl	NA	protein_coding	ENSGALG00000005957
ENSGALG00000005981	1.83683	-4.29215	2.88438	-1.48807	0.136734	NA	ensembl	GDF2	protein_coding	ENSGALG00000005981
ENSGALG00000005995	1.09028	0.734352	3.02178	0.24302	0.80799	NA	ensembl	SLC13A5	protein_coding	ENSGALG00000005995
ENSGALG00000005996	0.411938	-2.12622	3.1066	-0.684422	0.493709	NA	ensembl	NA	pseudogene	ENSGALG00000005996
ENSGALG00000006007	2.51314	-1.4311	2.525	-0.566771	0.57087	NA	ensembl	SAMD10	protein_coding	ENSGALG00000006007
ENSGALG00000006018	0.297699	1.75198	3.14084	0.557807	0.576976	NA	ensembl	NA	protein_coding	ENSGALG00000006018
ENSGALG00000006025	1.0645	0.904449	3.02884	0.298612	0.765236	NA	ensembl	XIRP1	protein_coding	ENSGALG00000006025
ENSGALG00000006031	0	NA	NA	NA	NA	NA	ensembl	BRDT	protein_coding	ENSGALG00000006031
ENSGALG00000006041	0.484531	2.4519	3.09757	0.791556	0.428619	NA	ensembl	BNC1	protein_coding	ENSGALG00000006041
ENSGALG00000006072	0	NA	NA	NA	NA	NA	ensembl	NA	protein_coding	ENSGALG00000006072
ENSGALG00000006083	27.8294	-0.240542	0.38615	-0.622925	0.533334	0.994672	ensembl	NA	protein_coding	ENSGALG00000006083
ENSGALG00000006091	8.64071	0.546825	0.806926	0.677664	0.497985	NA	ensembl	NA	protein_coding	ENSGALG00000006091
ENSGALG00000006106	12.6733	-0.453576	0.954657	-0.475119	0.634702	0.994672	ensembl	TNFRSF6B	protein_coding	ENSGALG00000006106
ENSGALG00000006119	2.1278	1.83476	2.1431	0.856126	0.391928	NA	ensembl	SAXO2	protein_coding	ENSGALG00000006119
ENSGALG00000006120	7.69496	-0.945285	1.25731	-0.751831	0.452153	NA	ensembl	PKD2L2	protein_coding	ENSGALG00000006120
ENSGALG00000006130	1.74786	-0.636608	2.64257	-0.240905	0.809629	NA	ensembl	STMN3	protein_coding	ENSGALG00000006130
ENSGALG00000006131	0	NA	NA	NA	NA	NA	ensembl	FTCD	protein_coding	ENSGALG00000006131
ENSGALG00000006133	0	NA	NA	NA	NA	NA	ensembl	NA	protein_coding	ENSGALG00000006133
ENSGALG00000006158	7.29091	-1.64647	0.985917	-1.66998	0.0949225	NA	ensembl	ACVR2B	protein_coding	ENSGALG00000006158
ENSGALG00000006186	44.7919	-0.257193	0.434976	-0.591281	0.554332	0.994672	ensembl	RAD21L1	protein_coding	ENSGALG00000006186
ENSGALG00000006192	84.5031	-0.110954	0.389091	-0.285163	0.775519	0.994672	ensembl	USH1C	protein_coding	ENSGALG00000006192
ENSGALG00000006216	0.857338	0.396942	3.05003	0.130143	0.896453	NA	ensembl	MYOD1	protein_coding	ENSGALG00000006216
ENSGALG00000006217	14.8048	0.0722019	0.760243	0.0949722	0.924337	0.996985	ensembl	S100B	protein_coding	ENSGALG00000006217
ENSGALG00000006239	0	NA	NA	NA	NA	NA	ensembl	NA	protein_coding	ENSGALG00000006239
ENSGALG00000006241	14.6436	0.716708	0.958174	0.747994	0.454464	0.974508	ensembl	NA	protein_coding	ENSGALG00000006241
ENSGALG00000006242	4.95224	-0.137703	1.05603	-0.130397	0.896253	NA	ensembl	PABPN1L	protein_coding	ENSGALG00000006242
ENSGALG00000006273	0.266493	-1.52585	3.14727	-0.484818	0.627806	NA	ensembl	MYLK2	protein_coding	ENSGALG00000006273
ENSGALG00000006290	9.11595	-0.729009	0.67095	-1.08653	0.277244	NA	ensembl	HS3ST4	protein_coding	ENSGALG00000006290
ENSGALG00000006297	1.56222	-1.15979	2.9931	-0.387488	0.698395	NA	ensembl	TRPC7	protein_coding	ENSGALG00000006297
ENSGALG00000006302	0.369869	-1.988	3.11456	-0.638291	0.523284	NA	ensembl	NA	protein_coding	ENSGALG00000006302
ENSGALG00000006320	0	NA	NA	NA	NA	NA	ensembl	NA	protein_coding	ENSGALG00000006320
ENSGALG00000006322	2.9751	0.72668	2.10486	0.345238	0.729915	NA	ensembl	CLCA1	protein_coding	ENSGALG00000006322
ENSGALG00000006323	14.3404	-0.655255	0.583591	-1.1228	0.261523	0.927464	ensembl	LECT2	protein_coding	ENSGALG00000006323
ENSGALG00000006329	0	NA	NA	NA	NA	NA	ensembl	IL9	protein_coding	ENSGALG00000006329
ENSGALG00000006341	0	NA	NA	NA	NA	NA	ensembl	SLC25A48	protein_coding	ENSGALG00000006341
ENSGALG00000006346	0	NA	NA	NA	NA	NA	ensembl	CXCL14	protein_coding	ENSGALG00000006346
ENSGALG00000006376	5.26235	-1.43579	1.703	-0.843098	0.399174	NA	ensembl	TMC3	protein_coding	ENSGALG00000006376
ENSGALG00000006379	10.4442	-0.426481	0.742274	-0.57456	0.565589	NA	ensembl	SHH	protein_coding	ENSGALG00000006379
ENSGALG00000006393	1.01594	0.470705	2.87201	0.163894	0.869814	NA	ensembl	NA	protein_coding	ENSGALG00000006393
ENSGALG00000006406	0	NA	NA	NA	NA	NA	ensembl	BRS3	protein_coding	ENSGALG00000006406
ENSGALG00000006412	1.97649	2.10036	2.56432	0.81907	0.412747	NA	ensembl	VGLL1	protein_coding	ENSGALG00000006412
ENSGALG00000006440	0	NA	NA	NA	NA	NA	ensembl	NA	protein_coding	ENSGALG00000006440
ENSGALG00000006454	0.8533	3.24545	3.06758	1.05798	0.290064	NA	ensembl	SLC22A18	protein_coding	ENSGALG00000006454
ENSGALG00000006469	0	NA	NA	NA	NA	NA	ensembl	ATP12A	protein_coding	ENSGALG00000006469
ENSGALG00000006482	10.1904	-0.923408	0.886549	-1.04157	0.297609	NA	ensembl	FAH	protein_coding	ENSGALG00000006482
ENSGALG00000006490	35.2923	0.290255	0.358166	0.810394	0.417714	0.969334	ensembl	SCN3B	protein_coding	ENSGALG00000006490
ENSGALG00000006508	2.43018	-0.824368	1.79329	-0.459695	0.645735	NA	ensembl	FGF13	protein_coding	ENSGALG00000006508
ENSGALG00000006513	0	NA	NA	NA	NA	NA	ensembl	F9	protein_coding	ENSGALG00000006513
ENSGALG00000006515	1.27093	-1.13202	2.73863	-0.413355	0.679347	NA	ensembl	BSX	protein_coding	ENSGALG00000006515
ENSGALG00000006519	1.04715	0.851285	3.02954	0.280995	0.778714	NA	ensembl	KIAA1024	protein_coding	ENSGALG00000006519
ENSGALG00000006521	0.369869	-1.988	3.11456	-0.638291	0.523284	NA	ensembl	TRPM5	protein_coding	ENSGALG00000006521
ENSGALG00000006540	0	NA	NA	NA	NA	NA	ensembl	DD1CR	pseudogene	ENSGALG00000006540
ENSGALG00000006552	0	NA	NA	NA	NA	NA	ensembl	INS-IGF2	protein_coding	ENSGALG00000006552
ENSGALG00000006574	4.39266	-0.0629956	1.75168	-0.035963	0.971312	NA	ensembl	CRYGS	protein_coding	ENSGALG00000006574
ENSGALG00000006576	8.91025	-1.30338	1.47123	-0.885914	0.375664	NA	ensembl	GRM3	protein_coding	ENSGALG00000006576
ENSGALG00000006593	0.933518	-3.31858	3.06165	-1.08392	0.278399	NA	ensembl	CLDN18	protein_coding	ENSGALG00000006593
ENSGALG00000006597	21.8519	0.661614	0.508458	1.30122	0.193184	0.876759	ensembl	DZIP1L	protein_coding	ENSGALG00000006597
ENSGALG00000006600	0	NA	NA	NA	NA	NA	ensembl	A4GNT	protein_coding	ENSGALG00000006600
ENSGALG00000006635	1.69336	-1.73354	2.6151	-0.662896	0.507397	NA	ensembl	RHCG	protein_coding	ENSGALG00000006635
ENSGALG00000006653	0	NA	NA	NA	NA	NA	ensembl	CSF2	protein_coding	ENSGALG00000006653
ENSGALG00000006662	4.89987	-0.225727	1.77667	-0.127051	0.8989	NA	ensembl	BPIFB3	protein_coding	ENSGALG00000006662
ENSGALG00000006666	0	NA	NA	NA	NA	NA	ensembl	BPIFB2	protein_coding	ENSGALG00000006666
ENSGALG00000006676	2.35938	0.2428	2.14597	0.113142	0.909918	NA	ensembl	RLBP1	protein_coding	ENSGALG00000006676
ENSGALG00000006693	0	NA	NA	NA	NA	NA	ensembl	NA	protein_coding	ENSGALG00000006693
ENSGALG00000006710	0	NA	NA	NA	NA	NA	ensembl	RAB36	protein_coding	ENSGALG00000006710
ENSGALG00000006717	0	NA	NA	NA	NA	NA	ensembl	NA	protein_coding	ENSGALG00000006717
ENSGALG00000006725	11.4311	-0.240559	0.83252	-0.288952	0.772618	NA	ensembl	ACAN	protein_coding	ENSGALG00000006725
ENSGALG00000006797	19.6231	-0.431332	0.508008	-0.849065	0.395845	0.963886	ensembl	ADARB2	protein_coding	ENSGALG00000006797
ENSGALG00000006801	0.4876	2.42731	3.09878	0.783314	0.433443	NA	ensembl	IL13	protein_coding	ENSGALG00000006801
ENSGALG00000006807	0.4876	2.42731	3.09878	0.783314	0.433443	NA	ensembl	PLSCR5	protein_coding	ENSGALG00000006807
ENSGALG00000006810	0	NA	NA	NA	NA	NA	ensembl	ZIC4	protein_coding	ENSGALG00000006810
ENSGALG00000006827	0	NA	NA	NA	NA	NA	ensembl	IL4	protein_coding	ENSGALG00000006827
ENSGALG00000006835	8.54842	-1.36434	0.919665	-1.48351	0.137938	NA	ensembl	TNNC2	protein_coding	ENSGALG00000006835
ENSGALG00000006851	47.0381	0.0432532	0.403719	0.107137	0.91468	0.996985	ensembl	NA	protein_coding	ENSGALG00000006851
ENSGALG00000006882	9.10015	0.392962	0.920805	0.426759	0.669555	NA	ensembl	ST8SIA2	protein_coding	ENSGALG00000006882
ENSGALG00000006922	0.725192	-2.95747	3.07165	-0.962827	0.335634	NA	ensembl	NA	protein_coding	ENSGALG00000006922
ENSGALG00000006926	0	NA	NA	NA	NA	NA	ensembl	NA	protein_coding	ENSGALG00000006926
ENSGALG00000006964	24.6197	-0.151858	0.397054	-0.382463	0.702118	0.994672	ensembl	SDR42E2	protein_coding	ENSGALG00000006964
ENSGALG00000006989	3.112	2.87412	1.99337	1.44184	0.149348	NA	ensembl	NA	protein_coding	ENSGALG00000006989
ENSGALG00000007004	0	NA	NA	NA	NA	NA	ensembl	HTR3A	protein_coding	ENSGALG00000007004
ENSGALG00000007007	7.44655	-0.0830455	1.26118	-0.0658476	0.947499	NA	ensembl	NA	protein_coding	ENSGALG00000007007
ENSGALG00000007047	1.40833	-1.40145	2.68603	-0.521756	0.60184	NA	ensembl	GAL	protein_coding	ENSGALG00000007047
ENSGALG00000007080	40.8085	0.142693	0.36487	0.391079	0.695739	0.994672	ensembl	NA	protein_coding	ENSGALG00000007080
ENSGALG00000007109	0.369869	-1.988	3.11456	-0.638291	0.523284	NA	ensembl	APOA4	protein_coding	ENSGALG00000007109
ENSGALG00000007139	3.65111	1.63625	1.41099	1.15964	0.246195	NA	ensembl	FAM107A	protein_coding	ENSGALG00000007139
ENSGALG00000007152	1.94993	-0.281391	2.19485	-0.128205	0.897987	NA	ensembl	FAM3D	protein_coding	ENSGALG00000007152
ENSGALG00000007168	14.4062	0.230416	0.724229	0.318153	0.750369	0.994672	ensembl	C3orf67	protein_coding	ENSGALG00000007168
ENSGALG00000007211	1.03778	0.931838	3.0329	0.307243	0.758658	NA	ensembl	CDH22	protein_coding	ENSGALG00000007211
ENSGALG00000007226	0.387625	2.13153	3.11504	0.68427	0.493805	NA	ensembl	OSTN	protein_coding	ENSGALG00000007226
ENSGALG00000007236	0	NA	NA	NA	NA	NA	ensembl	NA	protein_coding	ENSGALG00000007236
ENSGALG00000007242	5.8612	-0.796446	1.18342	-0.673006	0.500944	NA	ensembl	SLITRK4	protein_coding	ENSGALG00000007242
ENSGALG00000007257	2.80774	-0.286613	1.79411	-0.159752	0.873076	NA	ensembl	TEKT5	protein_coding	ENSGALG00000007257
ENSGALG00000007269	0	NA	NA	NA	NA	NA	ensembl	GABRA3	protein_coding	ENSGALG00000007269
ENSGALG00000007278	16.6325	-0.643236	1.00913	-0.637417	0.523853	0.991628	ensembl	GRIN2A	protein_coding	ENSGALG00000007278
ENSGALG00000007284	32.212	-0.410592	0.514557	-0.797951	0.424899	0.970138	ensembl	SYNPR	protein_coding	ENSGALG00000007284
ENSGALG00000007288	1.72808	-4.20206	2.92821	-1.43503	0.151278	NA	ensembl	SNTN	protein_coding	ENSGALG00000007288
ENSGALG00000007311	5.80593	-0.0879439	2.06658	-0.0425552	0.966056	NA	ensembl	CLDN2	protein_coding	ENSGALG00000007311
ENSGALG00000007314	9.71635	-0.334051	0.769744	-0.433977	0.664305	NA	ensembl	DSCAML1	protein_coding	ENSGALG00000007314
ENSGALG00000007319	0	NA	NA	NA	NA	NA	ensembl	BICDL1	protein_coding	ENSGALG00000007319
ENSGALG00000007333	69.6623	-0.307774	0.280952	-1.09547	0.273313	0.934628	ensembl	UBAP1L	protein_coding	ENSGALG00000007333
ENSGALG00000007361	0.80887	-0.0392268	3.05823	-0.0128266	0.989766	NA	ensembl	SST	protein_coding	ENSGALG00000007361
ENSGALG00000007367	4.88885	0.728984	1.75056	0.416428	0.677097	NA	ensembl	WFIKKN2	protein_coding	ENSGALG00000007367
ENSGALG00000007371	34.6807	-0.440855	0.374388	-1.17754	0.238981	0.90968	ensembl	IGDCC3	protein_coding	ENSGALG00000007371
ENSGALG00000007374	13.0524	-0.424897	0.533652	-0.796206	0.425912	0.970358	ensembl	YPEL4	protein_coding	ENSGALG00000007374
ENSGALG00000007395	11.9759	-0.307801	0.805789	-0.381986	0.702472	NA	ensembl	NA	protein_coding	ENSGALG00000007395
ENSGALG00000007406	0	NA	NA	NA	NA	NA	ensembl	NA	protein_coding	ENSGALG00000007406
ENSGALG00000007417	0	NA	NA	NA	NA	NA	ensembl	ARMC4	protein_coding	ENSGALG00000007417
ENSGALG00000007441	27.3	-0.136205	0.467794	-0.291164	0.770926	0.994672	ensembl	MAP6	protein_coding	ENSGALG00000007441
ENSGALG00000007448	4.35996	-0.034304	1.14775	-0.0298882	0.976156	NA	ensembl	SPRY3	protein_coding	ENSGALG00000007448
ENSGALG00000007495	0	NA	NA	NA	NA	NA	ensembl	SLC24A1	protein_coding	ENSGALG00000007495
ENSGALG00000007530	0.80887	-0.0392268	3.05823	-0.0128266	0.989766	NA	ensembl	NA	protein_coding	ENSGALG00000007530
ENSGALG00000007538	0	NA	NA	NA	NA	NA	ensembl	NA	protein_coding	ENSGALG00000007538
ENSGALG00000007562	0	NA	NA	NA	NA	NA	ensembl	FGF4	protein_coding	ENSGALG00000007562
ENSGALG00000007570	2.91917	0.561193	2.13839	0.262437	0.792985	NA	ensembl	NA	protein_coding	ENSGALG00000007570
ENSGALG00000007594	41.6577	0.00662873	0.358732	0.0184782	0.985257	0.999781	ensembl	ASB12	protein_coding	ENSGALG00000007594
ENSGALG00000007596	85.8114	-0.108586	0.268723	-0.404083	0.686151	0.994672	ensembl	NA	protein_coding	ENSGALG00000007596
ENSGALG00000007607	3.32891	1.42359	1.73154	0.82215	0.410991	NA	ensembl	IQCG	protein_coding	ENSGALG00000007607
ENSGALG00000007620	1.44101	-0.180919	2.7153	-0.0666295	0.946877	NA	ensembl	GFRA3	protein_coding	ENSGALG00000007620
ENSGALG00000007623	24.2683	0.43424	0.474184	0.915763	0.359791	0.95763	ensembl	CACNA1G	protein_coding	ENSGALG00000007623
ENSGALG00000007631	1.16417	-3.62917	3.05481	-1.18802	0.234826	NA	ensembl	MEGF11	protein_coding	ENSGALG00000007631
ENSGALG00000007636	1.02068	-3.44752	3.05863	-1.12715	0.259681	NA	ensembl	PCK1	protein_coding	ENSGALG00000007636
ENSGALG00000007647	1.24247	1.2213	2.75048	0.444031	0.65702	NA	ensembl	MYO3A	protein_coding	ENSGALG00000007647
ENSGALG00000007656	0	NA	NA	NA	NA	NA	ensembl	NA	protein_coding	ENSGALG00000007656
ENSGALG00000007657	0	NA	NA	NA	NA	NA	ensembl	CDX4	protein_coding	ENSGALG00000007657
ENSGALG00000007667	48.341	0.414697	0.427892	0.969163	0.332464	0.956089	ensembl	GPR158	protein_coding	ENSGALG00000007667
ENSGALG00000007690	3.5613	-1.03504	1.48741	-0.69587	0.48651	NA	ensembl	TFAP2C	protein_coding	ENSGALG00000007690
ENSGALG00000007701	7.62134	0.211032	1.26284	0.167108	0.867285	NA	ensembl	B3GNT7	protein_coding	ENSGALG00000007701
ENSGALG00000007706	0	NA	NA	NA	NA	NA	ensembl	FGF8	protein_coding	ENSGALG00000007706
ENSGALG00000007714	6.97143	-0.253568	1.50645	-0.168322	0.86633	NA	ensembl	NMUR1	protein_coding	ENSGALG00000007714
ENSGALG00000007720	1.81099	0.56533	2.18867	0.258298	0.796177	NA	ensembl	AIFM3	protein_coding	ENSGALG00000007720
ENSGALG00000007727	0	NA	NA	NA	NA	NA	ensembl	NA	protein_coding	ENSGALG00000007727
ENSGALG00000007740	2.93471	-0.360156	2.12917	-0.169153	0.865676	NA	ensembl	NA	protein_coding	ENSGALG00000007740
ENSGALG00000007741	0	NA	NA	NA	NA	NA	ensembl	MDFIC2	protein_coding	ENSGALG00000007741
ENSGALG00000007755	8.82209	-0.455206	0.757087	-0.60126	0.547667	NA	ensembl	NEXMIF	protein_coding	ENSGALG00000007755
ENSGALG00000007785	0	NA	NA	NA	NA	NA	ensembl	PROK2	protein_coding	ENSGALG00000007785
ENSGALG00000007791	0	NA	NA	NA	NA	NA	ensembl	OTOP2	protein_coding	ENSGALG00000007791
ENSGALG00000007794	15.3416	1.19051	0.757455	1.57173	0.116014	0.781683	ensembl	DRD2	protein_coding	ENSGALG00000007794
ENSGALG00000007803	19.9808	-0.0847165	0.539112	-0.157141	0.875134	0.994672	ensembl	NA	protein_coding	ENSGALG00000007803
ENSGALG00000007806	0.9752	3.43996	3.06239	1.12329	0.261314	NA	ensembl	FGF16	protein_coding	ENSGALG00000007806
ENSGALG00000007814	30.5014	-0.832594	0.643707	-1.29344	0.19586	0.878384	ensembl	NA	protein_coding	ENSGALG00000007814
ENSGALG00000007815	0	NA	NA	NA	NA	NA	ensembl	ANKK1	protein_coding	ENSGALG00000007815
ENSGALG00000007817	0	NA	NA	NA	NA	NA	ensembl	EHF	protein_coding	ENSGALG00000007817
ENSGALG00000007853	1.08226	3.60655	3.05847	1.1792	0.238318	NA	ensembl	PAPOLG	protein_coding	ENSGALG00000007853
ENSGALG00000007864	5.88183	0.1524	0.825304	0.184659	0.853497	NA	ensembl	ARMC3	protein_coding	ENSGALG00000007864
ENSGALG00000007927	0	NA	NA	NA	NA	NA	ensembl	CNTN6	protein_coding	ENSGALG00000007927
ENSGALG00000007938	1.53247	1.6445	2.17543	0.755942	0.449684	NA	ensembl	RAG1	protein_coding	ENSGALG00000007938
ENSGALG00000007972	0.355323	-1.93685	3.1177	-0.621243	0.53444	NA	ensembl	TRPC5	protein_coding	ENSGALG00000007972
ENSGALG00000007976	52.3072	-0.141447	0.290955	-0.486148	0.626863	0.994672	ensembl	NA	protein_coding	ENSGALG00000007976
ENSGALG00000007980	8.26832	-0.179375	0.84438	-0.212434	0.831769	NA	ensembl	KCNG1	protein_coding	ENSGALG00000007980
ENSGALG00000007993	14.9757	-0.81806	0.759732	-1.07677	0.281581	0.937266	ensembl	DCX	protein_coding	ENSGALG00000007993
ENSGALG00000008048	0.429847	-2.18118	3.10363	-0.702783	0.482191	NA	ensembl	CPA2	protein_coding	ENSGALG00000008048
ENSGALG00000008055	0	NA	NA	NA	NA	NA	ensembl	SYT13	protein_coding	ENSGALG00000008055
ENSGALG00000008063	6.01172	-0.17422	1.27232	-0.136931	0.891085	NA	ensembl	NOX5	protein_coding	ENSGALG00000008063
ENSGALG00000008080	7.20224	0.216317	0.810797	0.266796	0.789626	NA	ensembl	C1QTNF4	protein_coding	ENSGALG00000008080
ENSGALG00000008087	0	NA	NA	NA	NA	NA	ensembl	CPA1	protein_coding	ENSGALG00000008087
ENSGALG00000008135	4.58718	-0.314605	1.55455	-0.202377	0.839622	NA	ensembl	SATB2	protein_coding	ENSGALG00000008135
ENSGALG00000008148	7.72354	-1.3283	0.82559	-1.60891	0.107635	NA	ensembl	MYBPC3	protein_coding	ENSGALG00000008148
ENSGALG00000008178	0.177662	-1.07928	3.16075	-0.341465	0.732754	NA	ensembl	CYP2AB2	protein_coding	ENSGALG00000008178
ENSGALG00000008188	17.6731	-0.613575	0.519852	-1.18029	0.237886	0.908989	ensembl	TRIM36	protein_coding	ENSGALG00000008188
ENSGALG00000008253	0.384998	2.12285	3.11557	0.681368	0.495638	NA	ensembl	TBX5	protein_coding	ENSGALG00000008253
ENSGALG00000008263	25.7411	-1.704	0.541673	-3.14582	0.00165624	0.104476	ensembl	CNTN4	protein_coding	ENSGALG00000008263
ENSGALG00000008267	0.653462	-2.80507	3.07667	-0.911723	0.361915	NA	ensembl	IL5RA	protein_coding	ENSGALG00000008267
ENSGALG00000008271	0	NA	NA	NA	NA	NA	ensembl	CALHM1	protein_coding	ENSGALG00000008271
ENSGALG00000008273	0.387625	2.13153	3.11504	0.68427	0.493805	NA	ensembl	CALHM3	protein_coding	ENSGALG00000008273
ENSGALG00000008275	0	NA	NA	NA	NA	NA	ensembl	NA	protein_coding	ENSGALG00000008275
ENSGALG00000008283	0	NA	NA	NA	NA	NA	ensembl	CYP2AB1	protein_coding	ENSGALG00000008283
ENSGALG00000008303	0.277402	-1.57512	3.14328	-0.501108	0.616295	NA	ensembl	LHX5	protein_coding	ENSGALG00000008303
ENSGALG00000008317	9.87408	0.876867	1.19283	0.735117	0.462268	NA	ensembl	SDSL	protein_coding	ENSGALG00000008317
ENSGALG00000008351	0.817472	-0.124504	3.05707	-0.0407265	0.967514	NA	ensembl	CAV3	protein_coding	ENSGALG00000008351
ENSGALG00000008352	0.64727	-2.79229	3.07712	-0.907435	0.364177	NA	ensembl	CKMT1A	protein_coding	ENSGALG00000008352
ENSGALG00000008362	0	NA	NA	NA	NA	NA	ensembl	SSTR4	protein_coding	ENSGALG00000008362
ENSGALG00000008411	38.7033	-0.308003	0.307269	-1.00239	0.316156	0.949028	ensembl	GHRL	protein_coding	ENSGALG00000008411
ENSGALG00000008416	0.384998	2.12285	3.11557	0.681368	0.495638	NA	ensembl	NA	protein_coding	ENSGALG00000008416
ENSGALG00000008417	18.4522	0.474584	0.516989	0.917978	0.358631	0.95763	ensembl	CFAP58	protein_coding	ENSGALG00000008417
ENSGALG00000008424	5.08576	-0.0326355	1.49735	-0.0217955	0.982611	NA	ensembl	CALML3	protein_coding	ENSGALG00000008424
ENSGALG00000008427	3.89172	-3.14806	1.26106	-2.49636	0.0125476	NA	ensembl	GNAT3	protein_coding	ENSGALG00000008427
ENSGALG00000008428	10.3485	-0.441886	0.693475	-0.637205	0.523991	NA	ensembl	CDK15	protein_coding	ENSGALG00000008428
ENSGALG00000008440	7.77915	-0.0425032	0.805954	-0.0527365	0.957942	NA	ensembl	CHST1	protein_coding	ENSGALG00000008440
ENSGALG00000008442	8.36434	0.616274	1.08972	0.565535	0.57171	NA	ensembl	TENM1	protein_coding	ENSGALG00000008442
ENSGALG00000008456	3.54634	-0.689039	1.28366	-0.536778	0.591421	NA	ensembl	CACNA1B	protein_coding	ENSGALG00000008456
ENSGALG00000008462	2.4771	-0.131325	2.14268	-0.0612902	0.951128	NA	ensembl	CDK3	protein_coding	ENSGALG00000008462
ENSGALG00000008490	0.752233	-2.99496	3.07049	-0.975399	0.329362	NA	ensembl	TRH	protein_coding	ENSGALG00000008490
ENSGALG00000008498	1.37668	-1.35876	2.69291	-0.504568	0.613862	NA	ensembl	MALRD1	protein_coding	ENSGALG00000008498
ENSGALG00000008516	0	NA	NA	NA	NA	NA	ensembl	CPO	protein_coding	ENSGALG00000008516
ENSGALG00000008602	0	NA	NA	NA	NA	NA	ensembl	SLC39A12	protein_coding	ENSGALG00000008602
ENSGALG00000008628	8.6997	0.221374	0.778391	0.284399	0.776105	NA	ensembl	NA	protein_coding	ENSGALG00000008628
ENSGALG00000008635	0	NA	NA	NA	NA	NA	ensembl	NA	protein_coding	ENSGALG00000008635
ENSGALG00000008702	2.04475	4.52529	2.25191	2.00954	0.0444804	NA	ensembl	OVOL2	protein_coding	ENSGALG00000008702
ENSGALG00000008727	0.680694	2.94007	3.07726	0.95542	0.339365	NA	ensembl	NA	protein_coding	ENSGALG00000008727
ENSGALG00000008732	0	NA	NA	NA	NA	NA	ensembl	OTOR	protein_coding	ENSGALG00000008732
ENSGALG00000008761	0	NA	NA	NA	NA	NA	ensembl	SPAM1	protein_coding	ENSGALG00000008761
ENSGALG00000008763	26.6229	0.397847	0.436551	0.911341	0.362116	0.957635	ensembl	SSX2IP	protein_coding	ENSGALG00000008763
ENSGALG00000008802	0	NA	NA	NA	NA	NA	ensembl	TECTB	protein_coding	ENSGALG00000008802
ENSGALG00000008805	0	NA	NA	NA	NA	NA	ensembl	LMOD2	protein_coding	ENSGALG00000008805
ENSGALG00000008814	0.396933	2.16185	3.11322	0.694409	0.487426	NA	ensembl	ASB15	protein_coding	ENSGALG00000008814
ENSGALG00000008815	60.6554	0.625832	0.297972	2.10031	0.0357018	0.538852	ensembl	LRRN4	protein_coding	ENSGALG00000008815
ENSGALG00000008823	59.0409	0.159968	0.258316	0.619272	0.535737	0.994672	ensembl	IQUB	protein_coding	ENSGALG00000008823
ENSGALG00000008845	14.1217	-0.951535	0.682822	-1.39353	0.163459	0.844246	ensembl	HAO1	protein_coding	ENSGALG00000008845
ENSGALG00000008859	37.2477	-0.648231	0.337096	-1.92299	0.0544819	0.635179	ensembl	WDR31	protein_coding	ENSGALG00000008859
ENSGALG00000008874	0.266493	-1.52585	3.14727	-0.484818	0.627806	NA	ensembl	SLC13A1	protein_coding	ENSGALG00000008874
ENSGALG00000008888	14.5391	0.249292	0.730699	0.34117	0.732976	0.994672	ensembl	IL1RAPL2	protein_coding	ENSGALG00000008888
ENSGALG00000008896	1.58535	-0.704576	2.6909	-0.261837	0.793447	NA	ensembl	PPP1R1C	protein_coding	ENSGALG00000008896
ENSGALG00000008898	0	NA	NA	NA	NA	NA	ensembl	GRIN1	protein_coding	ENSGALG00000008898
ENSGALG00000008905	0	NA	NA	NA	NA	NA	ensembl	HABP2	protein_coding	ENSGALG00000008905
ENSGALG00000008908	0	NA	NA	NA	NA	NA	ensembl	NEUROD1	protein_coding	ENSGALG00000008908
ENSGALG00000008914	8.11947	0.227968	1.2821	0.177808	0.858873	NA	ensembl	NRAP	protein_coding	ENSGALG00000008914
ENSGALG00000008940	3.09432	0.871532	1.79484	0.485577	0.627267	NA	ensembl	NA	protein_coding	ENSGALG00000008940
ENSGALG00000008941	0	NA	NA	NA	NA	NA	ensembl	FEZF1	protein_coding	ENSGALG00000008941
ENSGALG00000008947	8.80086	-1.06153	0.769872	-1.37883	0.167946	NA	ensembl	PAK5	protein_coding	ENSGALG00000008947
ENSGALG00000008976	7.06711	0.382698	1.26979	0.301386	0.76312	NA	ensembl	ADAM22	protein_coding	ENSGALG00000008976
ENSGALG00000008980	36.1033	-1.17781	0.518272	-2.27257	0.0230522	0.447801	ensembl	VWA2	protein_coding	ENSGALG00000008980
ENSGALG00000008996	17.1642	-1.00902	0.657816	-1.5339	0.125055	0.795498	ensembl	ANKEF1	protein_coding	ENSGALG00000008996
ENSGALG00000008997	15.6847	0.361675	0.84741	0.4268	0.669525	0.994672	ensembl	STEAP4	protein_coding	ENSGALG00000008997
ENSGALG00000009003	56.0417	0.829142	0.447135	1.85434	0.0636899	0.666973	ensembl	SNAP25	protein_coding	ENSGALG00000009003
ENSGALG00000009004	0	NA	NA	NA	NA	NA	ensembl	ZNF804B	protein_coding	ENSGALG00000009004
ENSGALG00000009006	1.89048	-4.33193	2.30391	-1.88025	0.060074	NA	ensembl	NA	protein_coding	ENSGALG00000009006
ENSGALG00000009007	0.759844	0.0763944	3.0677	0.0249028	0.980132	NA	ensembl	PCARE	protein_coding	ENSGALG00000009007
ENSGALG00000009017	13.7701	-0.648747	0.712131	-0.910994	0.362298	0.957635	ensembl	STEAP2	protein_coding	ENSGALG00000009017
ENSGALG00000009026	2.48062	-1.35445	2.10067	-0.644769	0.519077	NA	ensembl	CFAP69	protein_coding	ENSGALG00000009026
ENSGALG00000009037	0	NA	NA	NA	NA	NA	ensembl	SPTLC3	protein_coding	ENSGALG00000009037
ENSGALG00000009041	0	NA	NA	NA	NA	NA	ensembl	NA	protein_coding	ENSGALG00000009041
ENSGALG00000009042	15.682	0.220698	0.923757	0.238913	0.811173	0.994672	ensembl	ISM1	protein_coding	ENSGALG00000009042
ENSGALG00000009069	15.1838	-0.666196	0.669526	-0.995026	0.319724	0.9497	ensembl	CAPN14	protein_coding	ENSGALG00000009069
ENSGALG00000009095	47.5738	0.785923	0.36127	2.17545	0.0295967	0.495095	ensembl	LHCGR	protein_coding	ENSGALG00000009095
ENSGALG00000009129	1.17006	3.71347	3.05617	1.21507	0.224339	NA	ensembl	DLX5	protein_coding	ENSGALG00000009129
ENSGALG00000009182	0	NA	NA	NA	NA	NA	ensembl	CCDC172	protein_coding	ENSGALG00000009182
ENSGALG00000009185	4.38977	0.718533	1.73249	0.41474	0.678332	NA	ensembl	ROM1	protein_coding	ENSGALG00000009185
ENSGALG00000009231	0	NA	NA	NA	NA	NA	ensembl	PNLIP	protein_coding	ENSGALG00000009231
ENSGALG00000009256	13.4609	-0.643364	0.576305	-1.11636	0.264268	0.928362	ensembl	LEFTY2	protein_coding	ENSGALG00000009256
ENSGALG00000009261	0	NA	NA	NA	NA	NA	ensembl	VAX1	protein_coding	ENSGALG00000009261
ENSGALG00000009265	0	NA	NA	NA	NA	NA	ensembl	KCNK18	protein_coding	ENSGALG00000009265
ENSGALG00000009266	1.50012	-4.00254	2.43932	-1.64085	0.100829	NA	ensembl	FGA	protein_coding	ENSGALG00000009266
ENSGALG00000009268	4.73871	-0.521323	1.25919	-0.414014	0.678864	NA	ensembl	FGG	protein_coding	ENSGALG00000009268
ENSGALG00000009270	1.87484	1.84401	2.58284	0.713945	0.475261	NA	ensembl	HOXD10	protein_coding	ENSGALG00000009270
ENSGALG00000009274	0	NA	NA	NA	NA	NA	ensembl	HOXD12	protein_coding	ENSGALG00000009274
ENSGALG00000009276	27.207	-0.0466379	0.46429	-0.10045	0.919987	0.996985	ensembl	LRAT	protein_coding	ENSGALG00000009276
ENSGALG00000009278	0.8533	3.24545	3.06758	1.05798	0.290064	NA	ensembl	RBM46	protein_coding	ENSGALG00000009278
ENSGALG00000009280	38.905	-0.780023	0.44581	-1.74968	0.0801741	0.713193	ensembl	NPY2R	protein_coding	ENSGALG00000009280
ENSGALG00000009306	0.288749	1.71964	3.14282	0.547165	0.584265	NA	ensembl	SLC2A2	protein_coding	ENSGALG00000009306
ENSGALG00000009308	4.96373	-2.25078	1.45815	-1.54358	0.122689	NA	ensembl	CNIH3	protein_coding	ENSGALG00000009308
ENSGALG00000009315	33.2682	-0.371564	0.384122	-0.967307	0.33339	0.956089	ensembl	PAPLN	protein_coding	ENSGALG00000009315
ENSGALG00000009349	0	NA	NA	NA	NA	NA	ensembl	SLC7A14	protein_coding	ENSGALG00000009349
ENSGALG00000009382	0.389975	2.13925	3.11458	0.68685	0.492177	NA	ensembl	CAPN8	protein_coding	ENSGALG00000009382
ENSGALG00000009395	9.0927	0.220545	1.25819	0.175288	0.860854	NA	ensembl	GLRB	protein_coding	ENSGALG00000009395
ENSGALG00000009405	3.41498	0.0394489	1.33745	0.0294955	0.976469	NA	ensembl	GRIA2	protein_coding	ENSGALG00000009405
ENSGALG00000009415	131.585	-0.496141	0.397831	-1.24712	0.212355	0.893891	ensembl	SMOC1	protein_coding	ENSGALG00000009415
ENSGALG00000009435	0	NA	NA	NA	NA	NA	ensembl	PPP1R3A	protein_coding	ENSGALG00000009435
ENSGALG00000009439	2.75342	-4.87947	1.37813	-3.54065	0.000399148	NA	ensembl	GPR85	protein_coding	ENSGALG00000009439
ENSGALG00000009446	31.0717	-0.152018	0.393226	-0.386591	0.699059	0.994672	ensembl	LSMEM1	protein_coding	ENSGALG00000009446
ENSGALG00000009457	0	NA	NA	NA	NA	NA	ensembl	PFN3	protein_coding	ENSGALG00000009457
ENSGALG00000009458	4.4941	0.993792	1.13988	0.871843	0.383294	NA	ensembl	NA	protein_coding	ENSGALG00000009458
ENSGALG00000009497	0	NA	NA	NA	NA	NA	ensembl	AVPR2	protein_coding	ENSGALG00000009497
ENSGALG00000009498	0.694632	2.9673	3.07631	0.964566	0.334762	NA	ensembl	NPY1R	protein_coding	ENSGALG00000009498
ENSGALG00000009499	0.64727	-2.79229	3.07712	-0.907435	0.364177	NA	ensembl	NPY5R	protein_coding	ENSGALG00000009499
ENSGALG00000009511	5.57287	-0.442662	1.17514	-0.376688	0.706406	NA	ensembl	NA	protein_coding	ENSGALG00000009511
ENSGALG00000009514	1.89401	-4.33307	1.85335	-2.33796	0.0193894	NA	ensembl	NRCAM	protein_coding	ENSGALG00000009514
ENSGALG00000009530	74.7446	-0.0920252	0.242772	-0.37906	0.704644	0.994672	ensembl	PDZRN4	protein_coding	ENSGALG00000009530
ENSGALG00000009572	5.6114	-1.26233	1.01012	-1.24968	0.211416	NA	ensembl	ADAMTS20	protein_coding	ENSGALG00000009572
ENSGALG00000009573	0.64727	-2.79229	3.07712	-0.907435	0.364177	NA	ensembl	ANXA10	protein_coding	ENSGALG00000009573
ENSGALG00000009596	7.67381	-0.675405	1.20815	-0.559039	0.576135	NA	ensembl	TMEM117	protein_coding	ENSGALG00000009596
ENSGALG00000009602	6.99357	1.25461	1.23981	1.01194	0.311568	NA	ensembl	MYO3B	protein_coding	ENSGALG00000009602
ENSGALG00000009603	0	NA	NA	NA	NA	NA	ensembl	PRLL	protein_coding	ENSGALG00000009603
ENSGALG00000009604	15.9069	0.166943	1.2832	0.130099	0.896488	0.996618	ensembl	DBX2	protein_coding	ENSGALG00000009604
ENSGALG00000009606	74.9897	-0.443281	0.292363	-1.5162	0.129469	0.800298	ensembl	NA	protein_coding	ENSGALG00000009606
ENSGALG00000009624	2.07965	-0.465805	2.62131	-0.177699	0.858959	NA	ensembl	FSIP1	protein_coding	ENSGALG00000009624
ENSGALG00000009667	50.9534	-0.263413	0.315915	-0.83381	0.404388	0.963981	ensembl	MFAP3L	protein_coding	ENSGALG00000009667
ENSGALG00000009682	0	NA	NA	NA	NA	NA	ensembl	VEPH1	protein_coding	ENSGALG00000009682
ENSGALG00000009684	0	NA	NA	NA	NA	NA	ensembl	GPR26	protein_coding	ENSGALG00000009684
ENSGALG00000009687	22.6063	0.785829	1.67493	0.469171	0.638947	0.994672	ensembl	KCNK2	protein_coding	ENSGALG00000009687
ENSGALG00000009691	0	NA	NA	NA	NA	NA	ensembl	ASB4	protein_coding	ENSGALG00000009691
ENSGALG00000009722	9.14868	-0.686026	0.938574	-0.730924	0.464826	NA	ensembl	DYNC1I1	protein_coding	ENSGALG00000009722
ENSGALG00000009724	4.27253	1.02359	1.79697	0.56962	0.568936	NA	ensembl	GREM1	protein_coding	ENSGALG00000009724
ENSGALG00000009730	1.08226	3.60655	3.05847	1.1792	0.238318	NA	ensembl	SLC38A4	protein_coding	ENSGALG00000009730
ENSGALG00000009737	0.8533	3.24545	3.06758	1.05798	0.290064	NA	ensembl	TAC1	protein_coding	ENSGALG00000009737
ENSGALG00000009758	5.59452	0.219683	1.81917	0.12076	0.903881	NA	ensembl	SLC7A11	protein_coding	ENSGALG00000009758
ENSGALG00000009844	14.0051	-0.435007	0.87192	-0.498907	0.617845	0.994672	ensembl	ACTC1	protein_coding	ENSGALG00000009844
ENSGALG00000009845	15.6885	0.529422	0.874183	0.605619	0.544768	0.994672	ensembl	GJD2	protein_coding	ENSGALG00000009845
ENSGALG00000009877	0.962495	3.43918	3.06241	1.12303	0.261426	NA	ensembl	NA	protein_coding	ENSGALG00000009877
ENSGALG00000009903	16.7925	0.971045	0.463617	2.0945	0.0362158	0.543456	ensembl	IFNG	protein_coding	ENSGALG00000009903
ENSGALG00000009904	4.61137	-1.54143	1.52939	-1.00788	0.313513	NA	ensembl	IL22	protein_coding	ENSGALG00000009904
ENSGALG00000009909	1.86325	0.131361	2.96133	0.0443588	0.964618	NA	ensembl	PRPH2	protein_coding	ENSGALG00000009909
ENSGALG00000009920	7.93103	-0.00360128	1.21095	-0.00297394	0.997627	NA	ensembl	COCH	protein_coding	ENSGALG00000009920
ENSGALG00000009929	22.559	-2.44741	0.783554	-3.12348	0.00178727	0.109943	ensembl	SOST	protein_coding	ENSGALG00000009929
ENSGALG00000009959	37.8388	-0.560194	0.407555	-1.37452	0.16928	0.850338	ensembl	NA	protein_coding	ENSGALG00000009959
ENSGALG00000010018	0	NA	NA	NA	NA	NA	ensembl	CTSEAL	protein_coding	ENSGALG00000010018
ENSGALG00000010029	2.62474	-4.80497	2.21562	-2.16868	0.0301073	NA	ensembl	BEST3	protein_coding	ENSGALG00000010029
ENSGALG00000010044	28.9617	-0.253355	0.31083	-0.815091	0.41502	0.968013	ensembl	KCNMB4	protein_coding	ENSGALG00000010044
ENSGALG00000010050	2.19326	-2.22157	2.50119	-0.888206	0.37443	NA	ensembl	LRFN2	protein_coding	ENSGALG00000010050
ENSGALG00000010057	0.429847	-2.18118	3.10363	-0.702783	0.482191	NA	ensembl	KIF6	protein_coding	ENSGALG00000010057
ENSGALG00000010114	0	NA	NA	NA	NA	NA	ensembl	PAX9	protein_coding	ENSGALG00000010114
ENSGALG00000010116	0.396933	2.16185	3.11322	0.694409	0.487426	NA	ensembl	DNAH8	protein_coding	ENSGALG00000010116
ENSGALG00000010122	7.40203	0.705437	0.685705	1.02878	0.303585	NA	ensembl	SH2D4A	protein_coding	ENSGALG00000010122
ENSGALG00000010125	63.5135	0.509647	0.304481	1.67382	0.0941652	0.739169	ensembl	CSGALNACT1	protein_coding	ENSGALG00000010125
ENSGALG00000010137	0	NA	NA	NA	NA	NA	ensembl	TTC6	protein_coding	ENSGALG00000010137
ENSGALG00000010139	7.99581	0.112697	1.02761	0.109669	0.912672	NA	ensembl	SS1R	protein_coding	ENSGALG00000010139
ENSGALG00000010160	4.38748	1.47697	2.01104	0.734432	0.462685	NA	ensembl	DMRT1	protein_coding	ENSGALG00000010160
ENSGALG00000010161	0	NA	NA	NA	NA	NA	ensembl	DMRT3	protein_coding	ENSGALG00000010161
ENSGALG00000010169	5.01311	1.20861	0.953823	1.26713	0.20511	NA	ensembl	NA	protein_coding	ENSGALG00000010169
ENSGALG00000010173	3.87307	0.143794	1.52821	0.0940931	0.925035	NA	ensembl	KCNV2	protein_coding	ENSGALG00000010173
ENSGALG00000010180	0	NA	NA	NA	NA	NA	ensembl	GLIS3	protein_coding	ENSGALG00000010180
ENSGALG00000010198	16.0137	-1.77579	0.852076	-2.08408	0.0371531	0.548262	ensembl	TPH2	protein_coding	ENSGALG00000010198
ENSGALG00000010200	34.2979	-0.334869	0.401026	-0.835031	0.4037	0.963981	ensembl	TRHDE	protein_coding	ENSGALG00000010200
ENSGALG00000010204	0.694632	2.9673	3.07631	0.964566	0.334762	NA	ensembl	KCNC2	protein_coding	ENSGALG00000010204
ENSGALG00000010232	0.819822	-0.116786	3.0566	-0.0382078	0.969522	NA	ensembl	VRTN	protein_coding	ENSGALG00000010232
ENSGALG00000010233	27.5287	-1.09792	0.421474	-2.60496	0.00918842	0.280105	ensembl	SYNDIG1L	protein_coding	ENSGALG00000010233
ENSGALG00000010259	10.0629	0.891813	1.35419	0.65856	0.510178	NA	ensembl	COL28A1	protein_coding	ENSGALG00000010259
ENSGALG00000010288	11.3258	0.428884	0.8489	0.505223	0.613402	NA	ensembl	NA	lncRNA	ENSGALG00000010288
ENSGALG00000010293	0.8533	3.24545	3.06758	1.05798	0.290064	NA	ensembl	RBP	protein_coding	ENSGALG00000010293
ENSGALG00000010299	0.621816	-2.73848	3.07904	-0.889394	0.373791	NA	ensembl	RSPH9	protein_coding	ENSGALG00000010299
ENSGALG00000010312	7.81694	-0.179296	0.634694	-0.282491	0.777567	NA	ensembl	PLCH1	protein_coding	ENSGALG00000010312
ENSGALG00000010364	40.9994	-0.0172251	0.356025	-0.0483817	0.961412	0.998498	ensembl	AADAC	protein_coding	ENSGALG00000010364
ENSGALG00000010375	1.22933	-3.71398	3.05318	-1.21643	0.223822	NA	ensembl	SLC30A2	protein_coding	ENSGALG00000010375
ENSGALG00000010379	12.0556	-1.28913	0.746231	-1.72752	0.0840748	NA	ensembl	SNCA	protein_coding	ENSGALG00000010379
ENSGALG00000010386	1.57826	1.06046	2.66206	0.398359	0.690366	NA	ensembl	DLK2	protein_coding	ENSGALG00000010386
ENSGALG00000010413	37.8777	0.279946	0.370516	0.755556	0.449915	0.974477	ensembl	NGB	protein_coding	ENSGALG00000010413
ENSGALG00000010417	20.7347	0.739036	0.670903	1.10155	0.270656	0.931625	ensembl	VDHAP	protein_coding	ENSGALG00000010417
ENSGALG00000010436	0	NA	NA	NA	NA	NA	ensembl	DMBX1	protein_coding	ENSGALG00000010436
ENSGALG00000010470	35.8126	-0.442111	0.470437	-0.939787	0.347327	0.956283	ensembl	TCERG1L	protein_coding	ENSGALG00000010470
ENSGALG00000010486	0.803254	-3.0958	3.06752	-1.00922	0.31287	NA	ensembl	JAKMIP3	protein_coding	ENSGALG00000010486
ENSGALG00000010500	7.33699	0.59917	1.23572	0.484874	0.627766	NA	ensembl	NKX6-2	protein_coding	ENSGALG00000010500
ENSGALG00000010513	1.35496	3.9311	3.05199	1.28804	0.197731	NA	ensembl	OPNVA	protein_coding	ENSGALG00000010513
ENSGALG00000010533	44.9875	-0.700068	0.445206	-1.57246	0.115844	0.781683	ensembl	ELAVL4	protein_coding	ENSGALG00000010533
ENSGALG00000010540	29.6196	-0.121365	0.473577	-0.256272	0.797741	0.994672	ensembl	TTC39A	protein_coding	ENSGALG00000010540
ENSGALG00000010572	0	NA	NA	NA	NA	NA	ensembl	TSHR	protein_coding	ENSGALG00000010572
ENSGALG00000010577	3.32361	-0.0478798	1.79413	-0.026687	0.978709	NA	ensembl	ARHGEF38	protein_coding	ENSGALG00000010577
ENSGALG00000010583	0.355323	-1.93685	3.1177	-0.621243	0.53444	NA	ensembl	VIT	protein_coding	ENSGALG00000010583
ENSGALG00000010588	0	NA	NA	NA	NA	NA	ensembl	GNOT2	protein_coding	ENSGALG00000010588
ENSGALG00000010596	0	NA	NA	NA	NA	NA	ensembl	TACR3	protein_coding	ENSGALG00000010596
ENSGALG00000010598	9.76668	-0.115969	0.768741	-0.150855	0.88009	NA	ensembl	KCNK10	protein_coding	ENSGALG00000010598
ENSGALG00000010639	1.45666	4.03128	3.0401	1.32604	0.184828	NA	ensembl	NA	protein_coding	ENSGALG00000010639
ENSGALG00000010691	10.3506	-0.0222444	0.795531	-0.0279616	0.977693	NA	ensembl	NA	lncRNA	ENSGALG00000010691
ENSGALG00000010711	0	NA	NA	NA	NA	NA	ensembl	NXPH1	protein_coding	ENSGALG00000010711
ENSGALG00000010721	1.42237	0.288706	2.72369	0.105998	0.915584	NA	ensembl	GLIS1	protein_coding	ENSGALG00000010721
ENSGALG00000010722	7.05796	-0.357215	1.32563	-0.269469	0.787569	NA	ensembl	NA	protein_coding	ENSGALG00000010722
ENSGALG00000010737	0.396933	2.16185	3.11322	0.694409	0.487426	NA	ensembl	PLD5	protein_coding	ENSGALG00000010737
ENSGALG00000010738	8.08789	0.625432	0.997689	0.626881	0.530737	NA	ensembl	TC2N	protein_coding	ENSGALG00000010738
ENSGALG00000010760	0.373407	-2.00016	3.11383	-0.642348	0.520647	NA	ensembl	NA	protein_coding	ENSGALG00000010760
ENSGALG00000010762	19.286	-0.0647172	0.431349	-0.150034	0.880737	0.994672	ensembl	OPN3	protein_coding	ENSGALG00000010762
ENSGALG00000010778	27.8936	-0.151869	0.475123	-0.319641	0.749241	0.994672	ensembl	CHRM1	protein_coding	ENSGALG00000010778
ENSGALG00000010785	132.905	-0.432977	0.226929	-1.90799	0.0563927	0.642694	ensembl	ACOT11	protein_coding	ENSGALG00000010785
ENSGALG00000010792	0	NA	NA	NA	NA	NA	ensembl	AGMO	protein_coding	ENSGALG00000010792
ENSGALG00000010812	5.43835	0.62352	1.22905	0.507319	0.611931	NA	ensembl	RYR2	protein_coding	ENSGALG00000010812
ENSGALG00000010822	2.18905	0.726824	1.79937	0.403932	0.686263	NA	ensembl	SPATA4	protein_coding	ENSGALG00000010822
ENSGALG00000010825	0	NA	NA	NA	NA	NA	ensembl	AGR2	protein_coding	ENSGALG00000010825
ENSGALG00000010826	12.1361	-1.01895	0.724891	-1.40566	0.159825	NA	ensembl	PRKAA2	protein_coding	ENSGALG00000010826
ENSGALG00000010850	2.22618	2.29455	2.52679	0.908087	0.363832	NA	ensembl	C8A	protein_coding	ENSGALG00000010850
ENSGALG00000010858	6.15525	1.73017	1.31255	1.31818	0.187444	NA	ensembl	LRP2	protein_coding	ENSGALG00000010858
ENSGALG00000010862	0	NA	NA	NA	NA	NA	ensembl	FERD3L	protein_coding	ENSGALG00000010862
ENSGALG00000010864	0	NA	NA	NA	NA	NA	ensembl	EREG	protein_coding	ENSGALG00000010864
ENSGALG00000010865	5.23929	-1.16588	0.995009	-1.17173	0.241306	NA	ensembl	TMEM196	protein_coding	ENSGALG00000010865
ENSGALG00000010866	1.66916	-0.548638	2.20869	-0.2484	0.803825	NA	ensembl	AREG	protein_coding	ENSGALG00000010866
ENSGALG00000010868	3.26815	0.327039	1.79265	0.182434	0.855242	NA	ensembl	MACC1	protein_coding	ENSGALG00000010868
ENSGALG00000010902	18.8389	-0.271549	0.455182	-0.596572	0.550793	0.994672	ensembl	CERS6	protein_coding	ENSGALG00000010902
ENSGALG00000010909	30.9513	0.35928	0.577847	0.621757	0.534102	0.994672	ensembl	PRKG2	protein_coding	ENSGALG00000010909
ENSGALG00000010927	0.682456	2.94354	3.07713	0.956586	0.338776	NA	ensembl	MEPE	protein_coding	ENSGALG00000010927
ENSGALG00000010928	0.369869	-1.988	3.11456	-0.638291	0.523284	NA	ensembl	NA	protein_coding	ENSGALG00000010928
ENSGALG00000010931	17.1804	0.292541	0.390656	0.748845	0.453951	0.974477	ensembl	B3GALT1	protein_coding	ENSGALG00000010931
ENSGALG00000010936	0	NA	NA	NA	NA	NA	ensembl	MYF6	protein_coding	ENSGALG00000010936
ENSGALG00000010939	84.1852	0.105316	0.259923	0.405182	0.685344	0.994672	ensembl	LIN7A	protein_coding	ENSGALG00000010939
ENSGALG00000010943	4.38037	0.0889132	1.29645	0.0685823	0.945322	NA	ensembl	NA	protein_coding	ENSGALG00000010943
ENSGALG00000010949	34.2695	-0.34971	0.590862	-0.591863	0.553942	0.994672	ensembl	GPNMB	protein_coding	ENSGALG00000010949
ENSGALG00000010950	25.2291	-0.816538	0.694981	-1.17491	0.240032	0.910726	ensembl	PPP4R4	protein_coding	ENSGALG00000010950
ENSGALG00000010969	0	NA	NA	NA	NA	NA	ensembl	SPIA4	protein_coding	ENSGALG00000010969
ENSGALG00000010974	0.842923	0.41561	3.05486	0.136049	0.891783	NA	ensembl	GSC	protein_coding	ENSGALG00000010974
ENSGALG00000010980	23.0517	-0.560996	0.695959	-0.806077	0.420199	0.96953	ensembl	STK31	protein_coding	ENSGALG00000010980
ENSGALG00000010983	15.5016	0.270816	0.698839	0.387522	0.69837	0.994672	ensembl	NPY	protein_coding	ENSGALG00000010983
ENSGALG00000010986	22.418	0.132778	0.395368	0.335834	0.736996	0.994672	ensembl	GNG4	protein_coding	ENSGALG00000010986
ENSGALG00000010992	0	NA	NA	NA	NA	NA	ensembl	SLC6A15	protein_coding	ENSGALG00000010992
ENSGALG00000011003	2.08816	0.894573	2.16192	0.413786	0.679031	NA	ensembl	SLC35F3	protein_coding	ENSGALG00000011003
ENSGALG00000011009	15.5265	0.640744	0.530946	1.2068	0.22751	0.906315	ensembl	SCN2A	protein_coding	ENSGALG00000011009
ENSGALG00000011021	0	NA	NA	NA	NA	NA	ensembl	NA	protein_coding	ENSGALG00000011021
ENSGALG00000011022	0	NA	NA	NA	NA	NA	ensembl	NPVF	protein_coding	ENSGALG00000011022
ENSGALG00000011040	0.205969	-1.07928	3.16075	-0.341465	0.732754	NA	ensembl	SCN3A	protein_coding	ENSGALG00000011040
ENSGALG00000011041	78.5481	0.25203	0.498599	0.505477	0.613224	0.994672	ensembl	DNAJC6	protein_coding	ENSGALG00000011041
ENSGALG00000011052	0	NA	NA	NA	NA	NA	ensembl	SLC38A11	protein_coding	ENSGALG00000011052
ENSGALG00000011069	28.4109	0.128632	0.472827	0.272049	0.785584	0.994672	ensembl	FIGN	protein_coding	ENSGALG00000011069
ENSGALG00000011080	16.8015	-0.321814	1.01588	-0.316782	0.751409	0.994672	ensembl	BDKRB2	protein_coding	ENSGALG00000011080
ENSGALG00000011093	3.41141	-3.38268	1.31019	-2.58182	0.009828	NA	ensembl	AK7	protein_coding	ENSGALG00000011093
ENSGALG00000011111	8.39974	-0.536118	0.795867	-0.673628	0.500548	NA	ensembl	PGBD5	protein_coding	ENSGALG00000011111
ENSGALG00000011113	14.7282	-0.510624	0.720597	-0.708613	0.478565	0.980946	ensembl	SGIP1	protein_coding	ENSGALG00000011113
ENSGALG00000011117	1.9553	-0.286279	2.18227	-0.131184	0.89563	NA	ensembl	AGT	protein_coding	ENSGALG00000011117
ENSGALG00000011136	0.64727	-2.79229	3.07712	-0.907435	0.364177	NA	ensembl	CAPN9	protein_coding	ENSGALG00000011136
ENSGALG00000011141	4.48776	0.581851	1.48432	0.391999	0.695059	NA	ensembl	ITGB6	protein_coding	ENSGALG00000011141
ENSGALG00000011166	17.4403	0.199855	0.53848	0.371147	0.710528	0.994672	ensembl	NA	protein_coding	ENSGALG00000011166
ENSGALG00000011170	0.4876	2.42731	3.09878	0.783314	0.433443	NA	ensembl	WIPF3	protein_coding	ENSGALG00000011170
ENSGALG00000011202	8.43917	0.351285	0.996478	0.352527	0.724443	NA	ensembl	COLQ	protein_coding	ENSGALG00000011202
ENSGALG00000011213	4.31015	0.138148	1.76781	0.078146	0.937712	NA	ensembl	DEGS2	protein_coding	ENSGALG00000011213
ENSGALG00000011219	1.50479	2.18359	2.64696	0.824941	0.409405	NA	ensembl	GCGR	protein_coding	ENSGALG00000011219
ENSGALG00000011227	9.04374	0.708109	0.698145	1.01427	0.310453	NA	ensembl	CDS1	protein_coding	ENSGALG00000011227
ENSGALG00000011236	1.25818	-3.75041	3.05251	-1.22863	0.219211	NA	ensembl	BEGAIN	protein_coding	ENSGALG00000011236
ENSGALG00000011243	0.373407	-2.00016	3.11383	-0.642348	0.520647	NA	ensembl	DAZL	protein_coding	ENSGALG00000011243
ENSGALG00000011244	4.6186	0.440607	1.76812	0.249195	0.80321	NA	ensembl	DLK1	protein_coding	ENSGALG00000011244
ENSGALG00000011252	3.43223	-0.164773	1.25961	-0.130812	0.895924	NA	ensembl	NA	protein_coding	ENSGALG00000011252
ENSGALG00000011262	0.484531	2.4519	3.09757	0.791556	0.428619	NA	ensembl	KCNH8	protein_coding	ENSGALG00000011262
ENSGALG00000011267	0	NA	NA	NA	NA	NA	ensembl	NA	protein_coding	ENSGALG00000011267
ENSGALG00000011269	7.68083	1.38084	1.2524	1.10255	0.270221	NA	ensembl	EPYC	protein_coding	ENSGALG00000011269
ENSGALG00000011270	2.4649	-4.71457	1.74683	-2.69894	0.00695614	NA	ensembl	KERA	protein_coding	ENSGALG00000011270
ENSGALG00000011277	0.914378	0.195864	3.03926	0.0644446	0.948616	NA	ensembl	C12orf74	protein_coding	ENSGALG00000011277
ENSGALG00000011287	0.740321	0.111146	3.07189	0.0361817	0.971137	NA	ensembl	SULT	protein_coding	ENSGALG00000011287
ENSGALG00000011296	7.9066	-0.0452888	0.887126	-0.0510512	0.959285	NA	ensembl	NA	protein_coding	ENSGALG00000011296
ENSGALG00000011314	13.3214	-0.757492	1.54605	-0.489954	0.624166	0.994672	ensembl	LRRC3B	protein_coding	ENSGALG00000011314
ENSGALG00000011322	2.6709	-1.55279	1.72062	-0.902463	0.366811	NA	ensembl	NEK10	protein_coding	ENSGALG00000011322
ENSGALG00000011341	0.4876	2.42731	3.09878	0.783314	0.433443	NA	ensembl	UNC93A	protein_coding	ENSGALG00000011341
ENSGALG00000011347	10.626	-1.18162	0.880743	-1.34162	0.17972	NA	ensembl	IHH	protein_coding	ENSGALG00000011347
ENSGALG00000011349	0	NA	NA	NA	NA	NA	ensembl	NA	protein_coding	ENSGALG00000011349
ENSGALG00000011350	10.1666	-0.246351	0.555182	-0.44373	0.657238	NA	ensembl	NEGR1	protein_coding	ENSGALG00000011350
ENSGALG00000011354	0	NA	NA	NA	NA	NA	ensembl	CRYBA2	protein_coding	ENSGALG00000011354
ENSGALG00000011355	0.355323	-1.93685	3.1177	-0.621243	0.53444	NA	ensembl	WNT10A	protein_coding	ENSGALG00000011355
ENSGALG00000011358	0	NA	NA	NA	NA	NA	ensembl	WNT6	protein_coding	ENSGALG00000011358
ENSGALG00000011360	3.80903	-1.56617	1.74835	-0.895799	0.37036	NA	ensembl	PRKAG3	protein_coding	ENSGALG00000011360
ENSGALG00000011413	1.02333	-3.4511	3.05855	-1.12834	0.259174	NA	ensembl	NA	protein_coding	ENSGALG00000011413
ENSGALG00000011443	0	NA	NA	NA	NA	NA	ensembl	EXOC3L4	protein_coding	ENSGALG00000011443
ENSGALG00000011447	16.8834	0.275162	0.49006	0.561486	0.574466	0.994672	ensembl	GADL1	protein_coding	ENSGALG00000011447
ENSGALG00000011454	0	NA	NA	NA	NA	NA	ensembl	MBOAT4	protein_coding	ENSGALG00000011454
ENSGALG00000011455	0	NA	NA	NA	NA	NA	ensembl	CL2	protein_coding	ENSGALG00000011455
ENSGALG00000011459	2.92443	1.48874	1.74722	0.852062	0.39418	NA	ensembl	NA	protein_coding	ENSGALG00000011459
ENSGALG00000011532	11.9971	1.45166	0.825613	1.75829	0.0786987	NA	ensembl	CYP27C1	protein_coding	ENSGALG00000011532
ENSGALG00000011565	0.767175	2.35836	3.07742	0.766343	0.443472	NA	ensembl	TDRD9	protein_coding	ENSGALG00000011565
ENSGALG00000011577	7.89206	-1.85438	0.975464	-1.90103	0.0572983	NA	ensembl	CNTNAP5	protein_coding	ENSGALG00000011577
ENSGALG00000011590	3.14067	5.14243	2.60167	1.97659	0.0480881	NA	ensembl	TMEM179	protein_coding	ENSGALG00000011590
ENSGALG00000011594	0	NA	NA	NA	NA	NA	ensembl	NR1H4	protein_coding	ENSGALG00000011594
ENSGALG00000011612	0.851757	-0.272989	3.05044	-0.0894918	0.928691	NA	ensembl	GC	protein_coding	ENSGALG00000011612
ENSGALG00000011615	4.74632	1.79674	1.05355	1.70542	0.0881167	NA	ensembl	NA	protein_coding	ENSGALG00000011615
ENSGALG00000011616	0	NA	NA	NA	NA	NA	ensembl	NPFFR2	protein_coding	ENSGALG00000011616
ENSGALG00000011622	2.76739	0.161128	1.55038	0.103928	0.917226	NA	ensembl	MAS1	protein_coding	ENSGALG00000011622
ENSGALG00000011624	19.9535	-0.368878	0.783604	-0.470745	0.637823	0.994672	ensembl	PNLDC1	protein_coding	ENSGALG00000011624
ENSGALG00000011633	0	NA	NA	NA	NA	NA	ensembl	SLC5A8	protein_coding	ENSGALG00000011633
ENSGALG00000011664	11.7699	0.55184	0.696545	0.792253	0.428213	NA	ensembl	RASSF6	protein_coding	ENSGALG00000011664
ENSGALG00000011671	1.5632	0.252073	2.71337	0.0929003	0.925983	NA	ensembl	SLC15A2	protein_coding	ENSGALG00000011671
ENSGALG00000011727	1.18743	-3.66799	2.5198	-1.45567	0.145485	NA	ensembl	AGBL3	protein_coding	ENSGALG00000011727
ENSGALG00000011739	2.3727	-4.66272	2.20585	-2.1138	0.0345324	NA	ensembl	ERP27	protein_coding	ENSGALG00000011739
ENSGALG00000011742	1.02068	-3.44752	3.05863	-1.12715	0.259681	NA	ensembl	ART4	protein_coding	ENSGALG00000011742
ENSGALG00000011743	0.766801	0.0989973	3.06632	0.0322853	0.974244	NA	ensembl	SMCO3	protein_coding	ENSGALG00000011743
ENSGALG00000011792	5.38465	0.466671	1.75451	0.265983	0.790252	NA	ensembl	NA	protein_coding	ENSGALG00000011792
ENSGALG00000011796	1.32711	-2.37481	2.6693	-0.889675	0.373641	NA	ensembl	NA	protein_coding	ENSGALG00000011796
ENSGALG00000011799	64.9457	-0.5121	0.403176	-1.27016	0.204026	0.884403	ensembl	NA	protein_coding	ENSGALG00000011799
ENSGALG00000011806	14.2713	0.0528706	0.790488	0.0668835	0.946674	0.998498	ensembl	NA	protein_coding	ENSGALG00000011806
ENSGALG00000011838	15.6574	0.0957603	0.562339	0.170289	0.864783	0.994672	ensembl	GUCY2C	protein_coding	ENSGALG00000011838
ENSGALG00000011858	0.308953	-1.70843	3.13313	-0.545281	0.58556	NA	ensembl	KCNH5	protein_coding	ENSGALG00000011858
ENSGALG00000011861	6.4362	0.975361	0.96915	1.00641	0.314219	NA	ensembl	SYT16	protein_coding	ENSGALG00000011861
ENSGALG00000011913	10.9177	-0.806862	1.45872	-0.553132	0.580173	NA	ensembl	SEPT3	protein_coding	ENSGALG00000011913
ENSGALG00000011962	35.8212	-0.719885	0.781042	-0.921698	0.356686	0.957312	ensembl	NDNF	protein_coding	ENSGALG00000011962
ENSGALG00000011963	36.4339	-0.160387	0.400321	-0.400647	0.68868	0.994672	ensembl	PRDM5	protein_coding	ENSGALG00000011963
ENSGALG00000011986	5.30111	-0.331698	1.5274	-0.217165	0.828079	NA	ensembl	FABP2	protein_coding	ENSGALG00000011986
ENSGALG00000011991	3.32685	-2.89534	1.95476	-1.48117	0.13856	NA	ensembl	MYOZ2	protein_coding	ENSGALG00000011991
ENSGALG00000012005	0	NA	NA	NA	NA	NA	ensembl	NA	protein_coding	ENSGALG00000012005
ENSGALG00000012032	67.3355	0.0925843	0.256175	0.36141	0.717793	0.994672	ensembl	PRRG4	protein_coding	ENSGALG00000012032
ENSGALG00000012040	0	NA	NA	NA	NA	NA	ensembl	TAAR2	protein_coding	ENSGALG00000012040
ENSGALG00000012089	1.15226	-0.983897	2.78199	-0.353666	0.723589	NA	ensembl	NA	protein_coding	ENSGALG00000012089
ENSGALG00000012094	6.08046	-0.506253	1.07042	-0.472947	0.636251	NA	ensembl	SLC35F4	protein_coding	ENSGALG00000012094
ENSGALG00000012095	0	NA	NA	NA	NA	NA	ensembl	NA	lncRNA	ENSGALG00000012095
ENSGALG00000012100	0	NA	NA	NA	NA	NA	ensembl	CFAP221	protein_coding	ENSGALG00000012100
ENSGALG00000012106	0.280055	-1.58684	3.14235	-0.504987	0.613568	NA	ensembl	SCTR	protein_coding	ENSGALG00000012106
ENSGALG00000012140	0	NA	NA	NA	NA	NA	ensembl	FSHB	protein_coding	ENSGALG00000012140
ENSGALG00000012142	1.61314	1.73044	2.63826	0.655901	0.511888	NA	ensembl	KCNA4	protein_coding	ENSGALG00000012142
ENSGALG00000012145	0	NA	NA	NA	NA	NA	ensembl	TBPL2	protein_coding	ENSGALG00000012145
ENSGALG00000012155	0.411938	-2.12622	3.1066	-0.684422	0.493709	NA	ensembl	EGF	protein_coding	ENSGALG00000012155
ENSGALG00000012163	7.52441	0.185439	1.32534	0.139918	0.888725	NA	ensembl	BDNF	protein_coding	ENSGALG00000012163
ENSGALG00000012181	1.23872	-1.07073	2.75984	-0.387969	0.698039	NA	ensembl	RRH	protein_coding	ENSGALG00000012181
ENSGALG00000012190	1.07007	3.58232	2.61713	1.3688	0.171063	NA	ensembl	TMEM163	protein_coding	ENSGALG00000012190
ENSGALG00000012197	0	NA	NA	NA	NA	NA	ensembl	ACMSD	protein_coding	ENSGALG00000012197
ENSGALG00000012216	16.5173	-0.941477	0.708618	-1.32861	0.183977	0.862798	ensembl	BMPR1B	protein_coding	ENSGALG00000012216
ENSGALG00000012254	33.9423	-0.726772	0.280129	-2.59442	0.00947498	0.283972	ensembl	KCNJ4	protein_coding	ENSGALG00000012254
ENSGALG00000012285	36.5777	0.521492	0.410386	1.27074	0.203823	0.884403	ensembl	BAIAP2L2	protein_coding	ENSGALG00000012285
ENSGALG00000012298	5.24159	0.102261	1.49645	0.068336	0.945518	NA	ensembl	SLC39A8	protein_coding	ENSGALG00000012298
ENSGALG00000012307	1.52486	0.0561306	2.70425	0.0207564	0.98344	NA	ensembl	GALR3	protein_coding	ENSGALG00000012307
ENSGALG00000012317	14.239	0.636455	0.74868	0.850103	0.395268	0.963834	ensembl	NA	protein_coding	ENSGALG00000012317
ENSGALG00000012322	0.8533	3.24545	3.06758	1.05798	0.290064	NA	ensembl	KCTD16	protein_coding	ENSGALG00000012322
ENSGALG00000012362	22.4967	0.420807	0.545981	0.770734	0.440864	0.972972	ensembl	THSD7B	protein_coding	ENSGALG00000012362
ENSGALG00000012367	49.4374	-0.0675661	0.308893	-0.218736	0.826856	0.994672	ensembl	TRIM9	protein_coding	ENSGALG00000012367
ENSGALG00000012392	9.44832	0.858278	1.26272	0.679707	0.49669	NA	ensembl	IYD	protein_coding	ENSGALG00000012392
ENSGALG00000012407	24.396	0.585853	0.440131	1.33109	0.18316	0.861681	ensembl	LRP1B	protein_coding	ENSGALG00000012407
ENSGALG00000012419	12.0032	0.170473	0.703837	0.242205	0.808621	NA	ensembl	NA	protein_coding	ENSGALG00000012419
ENSGALG00000012457	20.3591	-1.56599	0.574671	-2.72501	0.00642993	0.237319	ensembl	SSTR3	protein_coding	ENSGALG00000012457
ENSGALG00000012470	1.40605	1.82808	3.02981	0.603365	0.546266	NA	ensembl	LYPD6	protein_coding	ENSGALG00000012470
ENSGALG00000012481	0.462336	-2.30854	3.09717	-0.745371	0.456047	NA	ensembl	TNFAIP6	protein_coding	ENSGALG00000012481
ENSGALG00000012505	12.9428	0.618631	0.647176	0.955894	0.339126	0.956089	ensembl	LRFN5	protein_coding	ENSGALG00000012505
ENSGALG00000012522	29.0564	-0.209501	0.436048	-0.480453	0.630905	0.994672	ensembl	PVALB	protein_coding	ENSGALG00000012522
ENSGALG00000012537	0.411938	-2.12622	3.1066	-0.684422	0.493709	NA	ensembl	KCNJ3	protein_coding	ENSGALG00000012537
ENSGALG00000012541	0	NA	NA	NA	NA	NA	ensembl	MB	protein_coding	ENSGALG00000012541
ENSGALG00000012542	25.572	-0.819166	0.417491	-1.96212	0.0497491	0.611666	ensembl	RASD2	protein_coding	ENSGALG00000012542
ENSGALG00000012555	6.32944	0.641383	1.21528	0.527767	0.597661	NA	ensembl	CCDC148	protein_coding	ENSGALG00000012555
ENSGALG00000012576	2.58363	-0.126632	2.14293	-0.0590932	0.952878	NA	ensembl	RASEF	protein_coding	ENSGALG00000012576
ENSGALG00000012577	28.0255	0.0891124	1.02806	0.08668	0.930926	0.996985	ensembl	FRMD3	protein_coding	ENSGALG00000012577
ENSGALG00000012593	3.52035	-0.635318	1.45419	-0.436888	0.662193	NA	ensembl	SLC28A3	protein_coding	ENSGALG00000012593
ENSGALG00000012612	20.4613	-0.788115	0.530725	-1.48498	0.137549	0.812417	ensembl	FBP2	protein_coding	ENSGALG00000012612
ENSGALG00000012623	5.72013	-0.291516	1.4794	-0.197051	0.843788	NA	ensembl	CFC1	protein_coding	ENSGALG00000012623
ENSGALG00000012644	0	NA	NA	NA	NA	NA	ensembl	FOXD1	pseudogene	ENSGALG00000012644
ENSGALG00000012647	0.743276	-2.99085	3.07062	-0.974021	0.330046	NA	ensembl	RFX4	protein_coding	ENSGALG00000012647
ENSGALG00000012700	0.4876	2.42731	3.09878	0.783314	0.433443	NA	ensembl	RNF182	protein_coding	ENSGALG00000012700
ENSGALG00000012748	0.4876	2.42731	3.09878	0.783314	0.433443	NA	ensembl	ELOVL2	protein_coding	ENSGALG00000012748
ENSGALG00000012754	0	NA	NA	NA	NA	NA	ensembl	PAH	protein_coding	ENSGALG00000012754
ENSGALG00000012768	0	NA	NA	NA	NA	NA	ensembl	GCM2	protein_coding	ENSGALG00000012768
ENSGALG00000012775	0.872598	3.287	3.06642	1.07194	0.283749	NA	ensembl	TFAP2A	protein_coding	ENSGALG00000012775
ENSGALG00000012783	2.41315	2.44122	2.03582	1.19914	0.230475	NA	ensembl	MYBPC1	protein_coding	ENSGALG00000012783
ENSGALG00000012790	48.0264	1.01014	0.464931	2.17266	0.029806	0.496204	ensembl	DSP	protein_coding	ENSGALG00000012790
ENSGALG00000012812	0	NA	NA	NA	NA	NA	ensembl	SVOPL	protein_coding	ENSGALG00000012812
ENSGALG00000012873	1.03367	0.923723	3.03319	0.304538	0.760718	NA	ensembl	SERPINB5	protein_coding	ENSGALG00000012873
ENSGALG00000012886	9.57056	0.287657	1.03743	0.277279	0.781566	NA	ensembl	NA	protein_coding	ENSGALG00000012886
ENSGALG00000012890	9.85384	0.288494	0.651222	0.443004	0.657763	NA	ensembl	DGKI	protein_coding	ENSGALG00000012890
ENSGALG00000012894	12.0852	-0.411383	0.762816	-0.539296	0.589683	NA	ensembl	CHRM2	protein_coding	ENSGALG00000012894
ENSGALG00000012906	9.34208	0.511511	1.03843	0.492583	0.622307	NA	ensembl	CDH20	protein_coding	ENSGALG00000012906
ENSGALG00000012907	0	NA	NA	NA	NA	NA	ensembl	MC4R	protein_coding	ENSGALG00000012907
ENSGALG00000012908	0	NA	NA	NA	NA	NA	ensembl	SLC13A4	protein_coding	ENSGALG00000012908
ENSGALG00000012911	0	NA	NA	NA	NA	NA	ensembl	SYT10	protein_coding	ENSGALG00000012911
ENSGALG00000012913	16.4507	-0.734507	0.764376	-0.960924	0.33659	0.956089	ensembl	PKP2	protein_coding	ENSGALG00000012913
ENSGALG00000012917	6.76037	-0.935564	1.19586	-0.782335	0.434017	NA	ensembl	CDH6	protein_coding	ENSGALG00000012917
ENSGALG00000012923	0.411938	-2.12622	3.1066	-0.684422	0.493709	NA	ensembl	CDH9	protein_coding	ENSGALG00000012923
ENSGALG00000012934	42.5367	-0.528993	0.338871	-1.56105	0.118513	0.78408	ensembl	BICD1	protein_coding	ENSGALG00000012934
ENSGALG00000012941	0	NA	NA	NA	NA	NA	ensembl	NA	protein_coding	ENSGALG00000012941
ENSGALG00000012971	16.8225	0.0729865	0.5722	0.127554	0.898502	0.996886	ensembl	CCDC170	protein_coding	ENSGALG00000012971
ENSGALG00000012973	14.9301	-0.326198	0.854364	-0.381802	0.702608	0.994672	ensembl	ESR1	protein_coding	ENSGALG00000012973
ENSGALG00000012975	1.92426	-0.281581	2.19456	-0.128309	0.897905	NA	ensembl	IQSEC3	protein_coding	ENSGALG00000012975
ENSGALG00000012984	0.854384	-0.264311	3.0499	-0.0866624	0.93094	NA	ensembl	NA	protein_coding	ENSGALG00000012984
ENSGALG00000012985	4.63908	-0.449621	1.81758	-0.247374	0.804619	NA	ensembl	SLC6A13	protein_coding	ENSGALG00000012985
ENSGALG00000012988	23.4842	-0.79159	0.430178	-1.84014	0.065747	0.672336	ensembl	B4GALNT3	protein_coding	ENSGALG00000012988
ENSGALG00000012989	16.2062	-0.0780365	0.525706	-0.148441	0.881995	0.994672	ensembl	NINJ2	protein_coding	ENSGALG00000012989
ENSGALG00000012997	0	NA	NA	NA	NA	NA	ensembl	DNAH5	protein_coding	ENSGALG00000012997
ENSGALG00000013001	52.1497	-0.373761	0.354697	-1.05375	0.291998	0.942123	ensembl	CTNND2	protein_coding	ENSGALG00000013001
ENSGALG00000013007	1.16956	3.72031	2.52566	1.473	0.14075	NA	ensembl	NA	protein_coding	ENSGALG00000013007
ENSGALG00000013033	1.37187	3.94835	3.05169	1.29382	0.195726	NA	ensembl	NA	protein_coding	ENSGALG00000013033
ENSGALG00000013035	0.369869	-1.988	3.11456	-0.638291	0.523284	NA	ensembl	SBK2	protein_coding	ENSGALG00000013035
ENSGALG00000013045	9.93424	-1.76398	1.34764	-1.30894	0.190555	NA	ensembl	TUBA8B	protein_coding	ENSGALG00000013045
ENSGALG00000013056	0	NA	NA	NA	NA	NA	ensembl	NA	protein_coding	ENSGALG00000013056
ENSGALG00000013060	39.2609	0.346272	0.416948	0.830491	0.406261	0.963981	ensembl	ADCY2	protein_coding	ENSGALG00000013060
ENSGALG00000013079	0	NA	NA	NA	NA	NA	ensembl	NA	protein_coding	ENSGALG00000013079
ENSGALG00000013084	1.20849	1.24114	2.76186	0.449386	0.653153	NA	ensembl	SPATA48	protein_coding	ENSGALG00000013084
ENSGALG00000013097	0	NA	NA	NA	NA	NA	ensembl	SLC15A5	protein_coding	ENSGALG00000013097
ENSGALG00000013123	0	NA	NA	NA	NA	NA	ensembl	PLCZ1	protein_coding	ENSGALG00000013123
ENSGALG00000013125	0	NA	NA	NA	NA	NA	ensembl	CAPZA3	protein_coding	ENSGALG00000013125
ENSGALG00000013154	1.08627	-0.788802	2.82044	-0.279673	0.779728	NA	ensembl	SLCO1C1	protein_coding	ENSGALG00000013154
ENSGALG00000013168	0	NA	NA	NA	NA	NA	ensembl	IAPP	protein_coding	ENSGALG00000013168
ENSGALG00000013169	0	NA	NA	NA	NA	NA	ensembl	IL20RB	protein_coding	ENSGALG00000013169
ENSGALG00000013180	0	NA	NA	NA	NA	NA	ensembl	SLC6A18	protein_coding	ENSGALG00000013180
ENSGALG00000013193	0	NA	NA	NA	NA	NA	ensembl	IRX2	protein_coding	ENSGALG00000013193
ENSGALG00000013200	8.44795	0.355409	1.21277	0.293055	0.76948	NA	ensembl	GABBR2	protein_coding	ENSGALG00000013200
ENSGALG00000013221	0	NA	NA	NA	NA	NA	ensembl	ARHGEF33	protein_coding	ENSGALG00000013221
ENSGALG00000013223	1.68339	0.426934	2.97102	0.143699	0.885738	NA	ensembl	CLEC3A	protein_coding	ENSGALG00000013223
ENSGALG00000013226	0.752233	-2.99496	3.07049	-0.975399	0.329362	NA	ensembl	NA	protein_coding	ENSGALG00000013226
ENSGALG00000013265	0.8533	3.24545	3.06758	1.05798	0.290064	NA	ensembl	GYS2	protein_coding	ENSGALG00000013265
ENSGALG00000013268	5.05689	1.911	1.67965	1.13774	0.255231	NA	ensembl	NA	protein_coding	ENSGALG00000013268
ENSGALG00000013273	1.4251	-0.467767	2.74207	-0.170589	0.864547	NA	ensembl	SPX	protein_coding	ENSGALG00000013273
ENSGALG00000013281	1.55592	4.12587	2.38958	1.72661	0.0842383	NA	ensembl	RSPH6A	protein_coding	ENSGALG00000013281
ENSGALG00000013287	0	NA	NA	NA	NA	NA	ensembl	C4orf47	protein_coding	ENSGALG00000013287
ENSGALG00000013293	2.89724	-1.66254	2.03631	-0.816449	0.414243	NA	ensembl	GLDN	protein_coding	ENSGALG00000013293
ENSGALG00000013294	0	NA	NA	NA	NA	NA	ensembl	CYP19A1	protein_coding	ENSGALG00000013294
ENSGALG00000013304	0	NA	NA	NA	NA	NA	ensembl	SLC5A12	protein_coding	ENSGALG00000013304
ENSGALG00000013342	1.91815	-4.35512	2.85605	-1.52487	0.12729	NA	ensembl	GBX2	protein_coding	ENSGALG00000013342
ENSGALG00000013402	6.15876	-0.0951966	1.57278	-0.0605275	0.951735	NA	ensembl	AHRR	protein_coding	ENSGALG00000013402
ENSGALG00000013454	4.43388	-0.0867067	1.26226	-0.0686917	0.945235	NA	ensembl	HOXB1	pseudogene	ENSGALG00000013454
ENSGALG00000013484	19.4455	1.08651	0.813703	1.33526	0.18179	0.861547	ensembl	ZPBP2	protein_coding	ENSGALG00000013484
ENSGALG00000013571	0	NA	NA	NA	NA	NA	ensembl	F11	protein_coding	ENSGALG00000013571
ENSGALG00000013576	0.875225	3.29116	3.0663	1.07333	0.283122	NA	ensembl	MTNR1A	protein_coding	ENSGALG00000013576
ENSGALG00000013598	1.1318	-0.415242	3.01218	-0.137854	0.890356	NA	ensembl	SCGN	protein_coding	ENSGALG00000013598
ENSGALG00000013600	0	NA	NA	NA	NA	NA	ensembl	NA	protein_coding	ENSGALG00000013600
ENSGALG00000013606	19.4775	-0.84249	0.776506	-1.08498	0.277932	0.936993	ensembl	FGL1	protein_coding	ENSGALG00000013606
ENSGALG00000013627	11.7093	0.217742	0.858867	0.253522	0.799865	NA	ensembl	SLC7A2	protein_coding	ENSGALG00000013627
ENSGALG00000013634	1.9173	-1.9319	2.5567	-0.755622	0.449876	NA	ensembl	LRRC2	protein_coding	ENSGALG00000013634
ENSGALG00000013659	13.9007	0.230017	0.903437	0.254602	0.79903	0.994672	ensembl	NOX3	protein_coding	ENSGALG00000013659
ENSGALG00000013663	0	NA	NA	NA	NA	NA	ensembl	FGF20	protein_coding	ENSGALG00000013663
ENSGALG00000013668	0	NA	NA	NA	NA	NA	ensembl	NA	protein_coding	ENSGALG00000013668
ENSGALG00000013720	12.8179	0.167491	0.534009	0.313649	0.753787	0.994672	ensembl	FBXO15	protein_coding	ENSGALG00000013720
ENSGALG00000013743	0	NA	NA	NA	NA	NA	ensembl	ENPP7	protein_coding	ENSGALG00000013743
ENSGALG00000013762	0.369869	-1.988	3.11456	-0.638291	0.523284	NA	ensembl	NA	protein_coding	ENSGALG00000013762
ENSGALG00000013782	2.90358	-1.70576	1.73421	-0.983591	0.325316	NA	ensembl	CDH7	protein_coding	ENSGALG00000013782
ENSGALG00000013813	0	NA	NA	NA	NA	NA	ensembl	NMBR	protein_coding	ENSGALG00000013813
ENSGALG00000013838	26.9116	-0.232035	0.649342	-0.357339	0.720838	0.994672	ensembl	ADAM20	protein_coding	ENSGALG00000013838
ENSGALG00000013862	0	NA	NA	NA	NA	NA	ensembl	NA	pseudogene	ENSGALG00000013862
ENSGALG00000013900	7.55207	-0.226076	1.47794	-0.152967	0.878424	NA	ensembl	MAP7	protein_coding	ENSGALG00000013900
ENSGALG00000013912	0	NA	NA	NA	NA	NA	ensembl	NA	protein_coding	ENSGALG00000013912
ENSGALG00000013969	4.28871	-1.10322	1.71691	-0.642557	0.520511	NA	ensembl	ALDH8A1	protein_coding	ENSGALG00000013969
ENSGALG00000013995	0.387625	2.13153	3.11504	0.68427	0.493805	NA	ensembl	TAAR5	protein_coding	ENSGALG00000013995
ENSGALG00000013999	47.7207	-0.607934	0.37372	-1.62671	0.103799	0.761354	ensembl	FBXO40	protein_coding	ENSGALG00000013999
ENSGALG00000014117	0.373407	-2.00016	3.11383	-0.642348	0.520647	NA	ensembl	AVP	protein_coding	ENSGALG00000014117
ENSGALG00000014136	0	NA	NA	NA	NA	NA	ensembl	CNGA1	protein_coding	ENSGALG00000014136
ENSGALG00000014144	3.53983	1.21059	1.75345	0.690403	0.489941	NA	ensembl	CORIN	protein_coding	ENSGALG00000014144
ENSGALG00000014163	37.4432	-0.141847	0.387324	-0.366224	0.714198	0.994672	ensembl	TTLL1	protein_coding	ENSGALG00000014163
ENSGALG00000014170	0	NA	NA	NA	NA	NA	ensembl	MOGAT2	protein_coding	ENSGALG00000014170
ENSGALG00000014179	3.84739	0.647233	2.08007	0.311159	0.75568	NA	ensembl	SBK1	protein_coding	ENSGALG00000014179
ENSGALG00000014188	0	NA	NA	NA	NA	NA	ensembl	NA	protein_coding	ENSGALG00000014188
ENSGALG00000014200	0	NA	NA	NA	NA	NA	ensembl	NA	pseudogene	ENSGALG00000014200
ENSGALG00000014202	5.21267	1.0855	1.45611	0.745477	0.455983	NA	ensembl	GABRA4	protein_coding	ENSGALG00000014202
ENSGALG00000014206	0.4876	2.42731	3.09878	0.783314	0.433443	NA	ensembl	GABRA2	protein_coding	ENSGALG00000014206
ENSGALG00000014218	0.571873	-0.846018	3.11383	-0.271697	0.785855	NA	ensembl	PHF21B	protein_coding	ENSGALG00000014218
ENSGALG00000014227	8.93663	-0.11946	1.19617	-0.0998683	0.920449	NA	ensembl	UPK3A	protein_coding	ENSGALG00000014227
ENSGALG00000014228	0	NA	NA	NA	NA	NA	ensembl	SMC1B	protein_coding	ENSGALG00000014228
ENSGALG00000014232	0	NA	NA	NA	NA	NA	ensembl	RIBC2	protein_coding	ENSGALG00000014232
ENSGALG00000014252	0	NA	NA	NA	NA	NA	ensembl	NA	protein_coding	ENSGALG00000014252
ENSGALG00000014261	5.19725	-0.954049	0.917365	-1.03999	0.298345	NA	ensembl	UCH-L1	protein_coding	ENSGALG00000014261
ENSGALG00000014264	0.373407	-2.00016	3.11383	-0.642348	0.520647	NA	ensembl	NSUN7	protein_coding	ENSGALG00000014264
ENSGALG00000014268	47.725	0.209904	0.275133	0.762917	0.445513	0.974477	ensembl	CHRNA9	protein_coding	ENSGALG00000014268
ENSGALG00000014337	23.6629	0.458522	0.479734	0.955784	0.339181	0.95609	ensembl	NWD2	protein_coding	ENSGALG00000014337
ENSGALG00000014372	21.7535	0.359956	0.566053	0.635906	0.524838	0.992055	ensembl	SLC34A2	protein_coding	ENSGALG00000014372
ENSGALG00000014466	14.989	-0.381484	0.54095	-0.705211	0.480679	0.981343	ensembl	PIANP	protein_coding	ENSGALG00000014466
ENSGALG00000014650	1.14334	0.819509	3.01881	0.271468	0.786031	NA	ensembl	NA	protein_coding	ENSGALG00000014650
ENSGALG00000014675	6.36222	0.362321	1.27815	0.283474	0.776814	NA	ensembl	RHOBTB3	protein_coding	ENSGALG00000014675
ENSGALG00000014685	0	NA	NA	NA	NA	NA	ensembl	NA	protein_coding	ENSGALG00000014685
ENSGALG00000014687	13.4534	0.196182	0.589733	0.332662	0.739389	0.994672	ensembl	EPHA1	protein_coding	ENSGALG00000014687
ENSGALG00000014717	3.30675	1.92659	1.7784	1.08333	0.278663	NA	ensembl	ANKRD55	protein_coding	ENSGALG00000014717
ENSGALG00000014726	0	NA	NA	NA	NA	NA	ensembl	RAB3C	protein_coding	ENSGALG00000014726
ENSGALG00000014742	0.4876	2.42731	3.09878	0.783314	0.433443	NA	ensembl	HTR1A	protein_coding	ENSGALG00000014742
ENSGALG00000014746	0	NA	NA	NA	NA	NA	ensembl	NA	protein_coding	ENSGALG00000014746
ENSGALG00000014762	0	NA	NA	NA	NA	NA	ensembl	NA	protein_coding	ENSGALG00000014762
ENSGALG00000014766	0	NA	NA	NA	NA	NA	ensembl	HAO2	protein_coding	ENSGALG00000014766
ENSGALG00000014776	0	NA	NA	NA	NA	NA	ensembl	TBX15	protein_coding	ENSGALG00000014776
ENSGALG00000014812	2.56721	0.915597	2.1427	0.42731	0.669154	NA	ensembl	SIDT1	protein_coding	ENSGALG00000014812
ENSGALG00000014840	9.37907	-0.254439	0.88117	-0.288751	0.772772	NA	ensembl	C6	protein_coding	ENSGALG00000014840
ENSGALG00000014845	1.3359	1.36416	3.01397	0.452612	0.650828	NA	ensembl	PLCXD3	protein_coding	ENSGALG00000014845
ENSGALG00000014848	0.411938	-2.12622	3.1066	-0.684422	0.493709	NA	ensembl	NA	protein_coding	ENSGALG00000014848
ENSGALG00000014853	1.16135	3.70306	3.05639	1.21158	0.225674	NA	ensembl	CLVS2	protein_coding	ENSGALG00000014853
ENSGALG00000014858	0	NA	NA	NA	NA	NA	ensembl	ADCYAP1	protein_coding	ENSGALG00000014858
ENSGALG00000014875	15.8259	0.624194	0.498448	1.25227	0.21047	0.892052	ensembl	HCN1	protein_coding	ENSGALG00000014875
ENSGALG00000014884	0	NA	NA	NA	NA	NA	ensembl	ISL1	protein_coding	ENSGALG00000014884
ENSGALG00000014900	0	NA	NA	NA	NA	NA	ensembl	NA	protein_coding	ENSGALG00000014900
ENSGALG00000014904	0.429847	-2.18118	3.10363	-0.702783	0.482191	NA	ensembl	CLUL1	protein_coding	ENSGALG00000014904
ENSGALG00000014913	0.411938	-2.12622	3.1066	-0.684422	0.493709	NA	ensembl	ROS1	protein_coding	ENSGALG00000014913
ENSGALG00000014917	16.4481	0.243762	0.546374	0.446145	0.655493	0.994672	ensembl	VGLL2	protein_coding	ENSGALG00000014917
ENSGALG00000014918	0	NA	NA	NA	NA	NA	ensembl	RFX6	protein_coding	ENSGALG00000014918
ENSGALG00000014925	0	NA	NA	NA	NA	NA	ensembl	GPRC6A	protein_coding	ENSGALG00000014925
ENSGALG00000014938	21.1756	0.283822	0.66226	0.428566	0.668239	0.994672	ensembl	ABHD3	protein_coding	ENSGALG00000014938
ENSGALG00000014943	1.50328	0.496829	2.68996	0.184698	0.853466	NA	ensembl	FAM169A	protein_coding	ENSGALG00000014943
ENSGALG00000014950	0.411938	-2.12622	3.1066	-0.684422	0.493709	NA	ensembl	SOT3A1L	protein_coding	ENSGALG00000014950
ENSGALG00000014967	0.387625	2.13153	3.11504	0.68427	0.493805	NA	ensembl	SV2C	protein_coding	ENSGALG00000014967
ENSGALG00000014979	0	NA	NA	NA	NA	NA	ensembl	FRK	protein_coding	ENSGALG00000014979
ENSGALG00000014980	21.0024	1.2348	0.47492	2.60001	0.00932206	0.281798	ensembl	NA	protein_coding	ENSGALG00000014980
ENSGALG00000014984	52.7464	-0.315258	0.268886	-1.17246	0.241013	0.912052	ensembl	F2RL1	protein_coding	ENSGALG00000014984
ENSGALG00000014989	0	NA	NA	NA	NA	NA	ensembl	S100Z	protein_coding	ENSGALG00000014989
ENSGALG00000014994	0.387625	2.13153	3.11504	0.68427	0.493805	NA	ensembl	CRHBP	protein_coding	ENSGALG00000014994
ENSGALG00000015015	1.38517	-3.88404	3.0502	-1.27337	0.202885	NA	ensembl	CYTL1	protein_coding	ENSGALG00000015015
ENSGALG00000015021	2.79803	-0.688546	1.76844	-0.389352	0.697016	NA	ensembl	TMEM174	protein_coding	ENSGALG00000015021
ENSGALG00000015034	20.9909	1.37127	0.557376	2.46021	0.0138854	0.354221	ensembl	ANKRD29	protein_coding	ENSGALG00000015034
ENSGALG00000015045	0.64727	-2.79229	3.07712	-0.907435	0.364177	NA	ensembl	NA	protein_coding	ENSGALG00000015045
ENSGALG00000015057	62.0493	-0.216499	0.283491	-0.763688	0.445053	0.974477	ensembl	DDO	protein_coding	ENSGALG00000015057
ENSGALG00000015062	1.76441	1.73142	2.60393	0.664928	0.506097	NA	ensembl	NA	protein_coding	ENSGALG00000015062
ENSGALG00000015068	0	NA	NA	NA	NA	NA	ensembl	GPR6	protein_coding	ENSGALG00000015068
ENSGALG00000015079	0.193812	1.229	3.16075	0.388832	0.6974	NA	ensembl	UPK1B	protein_coding	ENSGALG00000015079
ENSGALG00000015089	0.759844	0.0763944	3.0677	0.0249028	0.980132	NA	ensembl	GAP43	protein_coding	ENSGALG00000015089
ENSGALG00000015101	20.4696	0.362416	0.803785	0.450886	0.652071	0.994672	ensembl	BNC2	protein_coding	ENSGALG00000015101
ENSGALG00000015117	0.922307	-0.458046	3.04192	-0.150578	0.880309	NA	ensembl	DRD3	protein_coding	ENSGALG00000015117
ENSGALG00000015126	37.5209	0.483417	0.465681	1.03809	0.29923	0.944665	ensembl	TRPM3	protein_coding	ENSGALG00000015126
ENSGALG00000015128	23.6321	-0.264943	0.65194	-0.406391	0.684455	0.994672	ensembl	AQP4	protein_coding	ENSGALG00000015128
ENSGALG00000015134	0	NA	NA	NA	NA	NA	ensembl	APOV1	protein_coding	ENSGALG00000015134
ENSGALG00000015140	1.27216	3.8332	2.49504	1.53633	0.124457	NA	ensembl	NA	protein_coding	ENSGALG00000015140
ENSGALG00000015145	8.06517	-0.14714	0.737375	-0.199545	0.841836	NA	ensembl	TMC1	protein_coding	ENSGALG00000015145
ENSGALG00000015147	8.92307	0.577115	0.953134	0.605492	0.544852	NA	ensembl	ALDH1A1	protein_coding	ENSGALG00000015147
ENSGALG00000015150	9.00385	-0.432697	0.78313	-0.552523	0.58059	NA	ensembl	RORB	protein_coding	ENSGALG00000015150
ENSGALG00000015153	0	NA	NA	NA	NA	NA	ensembl	OPN5L1	protein_coding	ENSGALG00000015153
ENSGALG00000015154	24.1864	1.01204	0.598905	1.68981	0.0910646	0.731766	ensembl	TRPM6	protein_coding	ENSGALG00000015154
ENSGALG00000015176	0	NA	NA	NA	NA	NA	ensembl	NA	protein_coding	ENSGALG00000015176
ENSGALG00000015191	2.16642	-0.270713	1.83132	-0.147824	0.882482	NA	ensembl	CD200R1L	protein_coding	ENSGALG00000015191
ENSGALG00000015205	0	NA	NA	NA	NA	NA	ensembl	TYRP1	protein_coding	ENSGALG00000015205
ENSGALG00000015221	8.76359	0.581532	0.774109	0.751228	0.452516	NA	ensembl	CCDC181	protein_coding	ENSGALG00000015221
ENSGALG00000015224	1.55953	4.13755	1.89048	2.18862	0.0286242	NA	ensembl	NA	protein_coding	ENSGALG00000015224
ENSGALG00000015234	2.36816	-1.29587	1.78976	-0.724044	0.469039	NA	ensembl	NA	protein_coding	ENSGALG00000015234
ENSGALG00000015237	1.88954	-4.32981	2.87675	-1.50511	0.132297	NA	ensembl	PPIL6	protein_coding	ENSGALG00000015237
ENSGALG00000015244	0.930769	-3.31422	3.06175	-1.08246	0.279048	NA	ensembl	TBX19	protein_coding	ENSGALG00000015244
ENSGALG00000015248	2.01475	-2.04849	2.11238	-0.969757	0.332168	NA	ensembl	SNTG1	protein_coding	ENSGALG00000015248
ENSGALG00000015261	21.0024	-0.0933784	0.52804	-0.17684	0.859634	0.994672	ensembl	NPBWR1	protein_coding	ENSGALG00000015261
ENSGALG00000015269	0	NA	NA	NA	NA	NA	ensembl	OPRK1	protein_coding	ENSGALG00000015269
ENSGALG00000015283	21.4398	-0.0445423	0.645684	-0.0689847	0.945002	0.998498	ensembl	CEP57L1	protein_coding	ENSGALG00000015283
ENSGALG00000015293	8.29456	-0.291837	1.19269	-0.244688	0.806698	NA	ensembl	TMEM45A	protein_coding	ENSGALG00000015293
ENSGALG00000015294	0.503672	0.565502	3.14282	0.179935	0.857204	NA	ensembl	ADGRG7	protein_coding	ENSGALG00000015294
ENSGALG00000015332	0.396933	2.16185	3.11322	0.694409	0.487426	NA	ensembl	CPLX1	protein_coding	ENSGALG00000015332
ENSGALG00000015336	1.53274	1.64807	3.00844	0.547817	0.583818	NA	ensembl	CHRNA7L	protein_coding	ENSGALG00000015336
ENSGALG00000015364	1.18867	0.401559	3.00567	0.1336	0.893719	NA	ensembl	GUCA1C	protein_coding	ENSGALG00000015364
ENSGALG00000015373	1.76365	-1.82711	2.13273	-0.856697	0.391612	NA	ensembl	PDE6B	protein_coding	ENSGALG00000015373
ENSGALG00000015375	15.9468	0.780319	0.659774	1.18271	0.236926	0.908989	ensembl	PLCXD2	protein_coding	ENSGALG00000015375
ENSGALG00000015384	0	NA	NA	NA	NA	NA	ensembl	CHRNB3	protein_coding	ENSGALG00000015384
ENSGALG00000015389	38.7802	0.0602116	0.317298	0.189763	0.849495	0.994672	ensembl	TMPRSS7	protein_coding	ENSGALG00000015389
ENSGALG00000015418	0	NA	NA	NA	NA	NA	ensembl	NA	protein_coding	ENSGALG00000015418
ENSGALG00000015422	1.36838	3.9448	3.05175	1.29263	0.196138	NA	ensembl	NRG1	protein_coding	ENSGALG00000015422
ENSGALG00000015434	0	NA	NA	NA	NA	NA	ensembl	GRIK2	protein_coding	ENSGALG00000015434
ENSGALG00000015453	30.2218	-0.209289	0.632807	-0.330732	0.740847	0.994672	ensembl	DUSP27	protein_coding	ENSGALG00000015453
ENSGALG00000015466	0	NA	NA	NA	NA	NA	ensembl	SIM1	protein_coding	ENSGALG00000015466
ENSGALG00000015488	5.28022	-0.221104	1.05459	-0.209659	0.833934	NA	ensembl	GJA8	protein_coding	ENSGALG00000015488
ENSGALG00000015495	4.37276	-2.19841	1.7337	-1.26804	0.204783	NA	ensembl	POU1F1	protein_coding	ENSGALG00000015495
ENSGALG00000015517	16.7608	0.147966	0.569975	0.2596	0.795172	0.994672	ensembl	KLHL32	protein_coding	ENSGALG00000015517
ENSGALG00000015595	0	NA	NA	NA	NA	NA	ensembl	GPR78	protein_coding	ENSGALG00000015595
ENSGALG00000015598	7.79197	0.536015	0.991347	0.540694	0.588718	NA	ensembl	RASGRF2	protein_coding	ENSGALG00000015598
ENSGALG00000015599	3.72179	-1.27856	1.72588	-0.740814	0.458806	NA	ensembl	SOHO-1	protein_coding	ENSGALG00000015599
ENSGALG00000015602	0	NA	NA	NA	NA	NA	ensembl	CKMT2	protein_coding	ENSGALG00000015602
ENSGALG00000015606	0	NA	NA	NA	NA	NA	ensembl	GJA10	protein_coding	ENSGALG00000015606
ENSGALG00000015608	27.6947	0.690552	0.420226	1.64329	0.100323	0.752605	ensembl	ADRA2C	protein_coding	ENSGALG00000015608
ENSGALG00000015609	0	NA	NA	NA	NA	NA	ensembl	NA	protein_coding	ENSGALG00000015609
ENSGALG00000015615	16.934	0.507956	0.677939	0.749265	0.453698	0.974477	ensembl	DOK7	protein_coding	ENSGALG00000015615
ENSGALG00000015616	1.13277	-3.59681	2.57002	-1.39953	0.161655	NA	ensembl	ACOT12	protein_coding	ENSGALG00000015616
ENSGALG00000015618	14.7201	0.469681	0.599473	0.78349	0.43334	0.972438	ensembl	ATP6AP1L	protein_coding	ENSGALG00000015618
ENSGALG00000015623	6.29044	1.43132	1.18385	1.20903	0.22665	NA	ensembl	HGFAC	protein_coding	ENSGALG00000015623
ENSGALG00000015624	292.039	0.176266	0.290707	0.606335	0.544293	0.994672	ensembl	VCAN	protein_coding	ENSGALG00000015624
ENSGALG00000015627	5.00537	0.281093	0.99242	0.28324	0.776993	NA	ensembl	HAPLN1	protein_coding	ENSGALG00000015627
ENSGALG00000015669	36.1674	0.292375	0.463216	0.631185	0.52792	0.993257	ensembl	PTBP3	protein_coding	ENSGALG00000015669
ENSGALG00000015685	1.1158	-3.57572	3.05589	-1.17011	0.241957	NA	ensembl	CFAP99	protein_coding	ENSGALG00000015685
ENSGALG00000015687	18.4959	0.918099	0.601702	1.52584	0.127051	0.797019	ensembl	NA	protein_coding	ENSGALG00000015687
ENSGALG00000015701	16.3337	-0.841592	0.537126	-1.56684	0.117152	0.783455	ensembl	NA	protein_coding	ENSGALG00000015701
ENSGALG00000015720	2.32368	-0.489138	2.57207	-0.190172	0.849174	NA	ensembl	CHODL	protein_coding	ENSGALG00000015720
ENSGALG00000015722	0.355323	-1.93685	3.1177	-0.621243	0.53444	NA	ensembl	TMED11	protein_coding	ENSGALG00000015722
ENSGALG00000015730	0	NA	NA	NA	NA	NA	ensembl	TMPRSS15	protein_coding	ENSGALG00000015730
ENSGALG00000015754	0.817472	-0.124504	3.05707	-0.0407265	0.967514	NA	ensembl	NA	pseudogene	ENSGALG00000015754
ENSGALG00000015776	3.67571	-5.29432	2.15062	-2.46176	0.0138257	NA	ensembl	GABRR2	protein_coding	ENSGALG00000015776
ENSGALG00000015778	0	NA	NA	NA	NA	NA	ensembl	GABRR1	protein_coding	ENSGALG00000015778
ENSGALG00000015799	0	NA	NA	NA	NA	NA	ensembl	ELAVL2	protein_coding	ENSGALG00000015799
ENSGALG00000015810	16.2197	0.0167227	1.16433	0.0143625	0.988541	0.999788	ensembl	NA	protein_coding	ENSGALG00000015810
ENSGALG00000015824	0.757494	0.0686764	3.06817	0.0223835	0.982142	NA	ensembl	CGA	protein_coding	ENSGALG00000015824
ENSGALG00000015826	0.355323	-1.93685	3.1177	-0.621243	0.53444	NA	ensembl	HTR1E	protein_coding	ENSGALG00000015826
ENSGALG00000015835	24.1621	-0.33908	0.719911	-0.471003	0.637639	0.994672	ensembl	GRIK1	protein_coding	ENSGALG00000015835
ENSGALG00000015838	0.4876	2.42731	3.09878	0.783314	0.433443	NA	ensembl	MRAP2	protein_coding	ENSGALG00000015838
ENSGALG00000015841	0	NA	NA	NA	NA	NA	ensembl	CLDN8	protein_coding	ENSGALG00000015841
ENSGALG00000015845	3.4297	0.343428	1.26268	0.271984	0.785634	NA	ensembl	RIPPLY2	protein_coding	ENSGALG00000015845
ENSGALG00000015876	5.27731	-0.223775	1.49013	-0.150171	0.88063	NA	ensembl	ELOVL4	protein_coding	ENSGALG00000015876
ENSGALG00000015897	0	NA	NA	NA	NA	NA	ensembl	IMPG1	protein_coding	ENSGALG00000015897
ENSGALG00000015928	1.01714	-3.44274	3.05874	-1.12554	0.260359	NA	ensembl	NA	protein_coding	ENSGALG00000015928
ENSGALG00000015935	3.30258	-0.000644834	2.11043	-0.000305546	0.999756	NA	ensembl	SMYD1	protein_coding	ENSGALG00000015935
ENSGALG00000015937	0.720891	-2.93739	3.07228	-0.956093	0.339025	NA	ensembl	FABP1	protein_coding	ENSGALG00000015937
ENSGALG00000015944	6.37594	0.489475	1.74195	0.280993	0.778716	NA	ensembl	NA	protein_coding	ENSGALG00000015944
ENSGALG00000015953	1.38231	3.9589	3.0515	1.29736	0.194508	NA	ensembl	NA	protein_coding	ENSGALG00000015953
ENSGALG00000015970	0.429847	-2.18118	3.10363	-0.702783	0.482191	NA	ensembl	COL9A1	protein_coding	ENSGALG00000015970
ENSGALG00000016011	0	NA	NA	NA	NA	NA	ensembl	NA	protein_coding	ENSGALG00000016011
ENSGALG00000016020	0	NA	NA	NA	NA	NA	ensembl	CLIC6	protein_coding	ENSGALG00000016020
ENSGALG00000016043	0	NA	NA	NA	NA	NA	ensembl	CLDN14	protein_coding	ENSGALG00000016043
ENSGALG00000016044	0	NA	NA	NA	NA	NA	ensembl	SIM2	protein_coding	ENSGALG00000016044
ENSGALG00000016054	0.754867	0.0599988	3.06871	0.0195518	0.984401	NA	ensembl	KCNJ6	protein_coding	ENSGALG00000016054
ENSGALG00000016055	65.1158	-0.202162	0.363938	-0.555485	0.578563	0.994672	ensembl	KCNJ15	protein_coding	ENSGALG00000016055
ENSGALG00000016086	9.70282	0.194232	0.927331	0.209452	0.834095	NA	ensembl	EGR4	protein_coding	ENSGALG00000016086
ENSGALG00000016127	0	NA	NA	NA	NA	NA	ensembl	NA	protein_coding	ENSGALG00000016127
ENSGALG00000016128	2.32485	0.218215	2.59323	0.0841479	0.932939	NA	ensembl	B3GALT5	protein_coding	ENSGALG00000016128
ENSGALG00000016132	3.04471	-0.485195	1.50229	-0.322969	0.746719	NA	ensembl	IGSF5	protein_coding	ENSGALG00000016132
ENSGALG00000016138	16.1137	-0.486422	0.767501	-0.633775	0.526228	0.992456	ensembl	DSCAM	protein_coding	ENSGALG00000016138
ENSGALG00000016140	5.15123	1.68669	1.12748	1.49598	0.134659	NA	ensembl	FAM3B	protein_coding	ENSGALG00000016140
ENSGALG00000016144	0.429847	-2.18118	3.10363	-0.702783	0.482191	NA	ensembl	TMPRSS2	protein_coding	ENSGALG00000016144
ENSGALG00000016154	0.292481	1.73324	3.14198	0.551638	0.581197	NA	ensembl	ARC	protein_coding	ENSGALG00000016154
ENSGALG00000016157	3.82407	1.95469	1.74793	1.11829	0.263444	NA	ensembl	NA	protein_coding	ENSGALG00000016157
ENSGALG00000016165	0	NA	NA	NA	NA	NA	ensembl	TFF2	protein_coding	ENSGALG00000016165
ENSGALG00000016169	5.7069	0.256771	1.25886	0.20397	0.838377	NA	ensembl	TMPRSS3	protein_coding	ENSGALG00000016169
ENSGALG00000016176	12.7736	-1.44018	0.827022	-1.74141	0.0816125	0.716826	ensembl	ADGRB3	protein_coding	ENSGALG00000016176
ENSGALG00000016183	0	NA	NA	NA	NA	NA	ensembl	NA	lncRNA	ENSGALG00000016183
ENSGALG00000016196	6.41817	-0.990356	1.16338	-0.851276	0.394616	NA	ensembl	NA	protein_coding	ENSGALG00000016196
ENSGALG00000016199	1.6458	-1.6925	2.62234	-0.645417	0.518657	NA	ensembl	CRYAA	protein_coding	ENSGALG00000016199
ENSGALG00000016221	21.1323	0.340581	0.740652	0.459839	0.645632	0.994672	ensembl	EFHC2	protein_coding	ENSGALG00000016221
ENSGALG00000016254	0	NA	NA	NA	NA	NA	ensembl	OTC	protein_coding	ENSGALG00000016254
ENSGALG00000016268	0.387625	2.13153	3.11504	0.68427	0.493805	NA	ensembl	NA	protein_coding	ENSGALG00000016268
ENSGALG00000016273	0	NA	NA	NA	NA	NA	ensembl	LGSN	protein_coding	ENSGALG00000016273
ENSGALG00000016276	11.3107	-0.633571	0.695874	-0.910467	0.362576	NA	ensembl	KHDRBS2	protein_coding	ENSGALG00000016276
ENSGALG00000016287	7.17617	0.42975	1.46474	0.293397	0.769218	NA	ensembl	NR0B1	protein_coding	ENSGALG00000016287
ENSGALG00000016293	11.2972	-1.02813	0.833882	-1.23294	0.217596	NA	ensembl	BMP5	protein_coding	ENSGALG00000016293
ENSGALG00000016296	0	NA	NA	NA	NA	NA	ensembl	GFRAL	protein_coding	ENSGALG00000016296
ENSGALG00000016297	0	NA	NA	NA	NA	NA	ensembl	HCRTR2	protein_coding	ENSGALG00000016297
ENSGALG00000016299	30.9607	0.235159	0.43053	0.546208	0.584923	0.994672	ensembl	FAM83B	protein_coding	ENSGALG00000016299
ENSGALG00000016300	1.89674	0.914664	2.61962	0.349159	0.72697	NA	ensembl	TINAG	protein_coding	ENSGALG00000016300
ENSGALG00000016301	2.09119	0.907246	2.16148	0.419733	0.67468	NA	ensembl	NA	protein_coding	ENSGALG00000016301
ENSGALG00000016309	0	NA	NA	NA	NA	NA	ensembl	KLHL31	protein_coding	ENSGALG00000016309
ENSGALG00000016316	14.0882	-0.335812	0.845679	-0.397092	0.6913	0.994672	ensembl	GCM1	protein_coding	ENSGALG00000016316
ENSGALG00000016318	2.05968	4.53145	2.25829	2.00659	0.0447937	NA	ensembl	PCYT1B	protein_coding	ENSGALG00000016318
ENSGALG00000016326	4.87419	0.247722	1.25545	0.197317	0.84358	NA	ensembl	NA	protein_coding	ENSGALG00000016326
ENSGALG00000016342	0.899537	0.226238	3.04352	0.0743344	0.940744	NA	ensembl	MYOM2	protein_coding	ENSGALG00000016342
ENSGALG00000016361	0.767261	-3.03348	3.06934	-0.988317	0.322997	NA	ensembl	FAM110C	protein_coding	ENSGALG00000016361
ENSGALG00000016367	0	NA	NA	NA	NA	NA	ensembl	SNTG2	protein_coding	ENSGALG00000016367
ENSGALG00000016370	0	NA	NA	NA	NA	NA	ensembl	TPO	protein_coding	ENSGALG00000016370
ENSGALG00000016375	0.752233	-2.99496	3.07049	-0.975399	0.329362	NA	ensembl	PHEX	protein_coding	ENSGALG00000016375
ENSGALG00000016384	0	NA	NA	NA	NA	NA	ensembl	MYT1L	protein_coding	ENSGALG00000016384
ENSGALG00000016388	0	NA	NA	NA	NA	NA	ensembl	KLHL34	protein_coding	ENSGALG00000016388
ENSGALG00000016415	0.411938	-2.12622	3.1066	-0.684422	0.493709	NA	ensembl	MAP7D2	protein_coding	ENSGALG00000016415
ENSGALG00000016448	15.0496	0.712407	0.51624	1.37999	0.167589	0.848393	ensembl	KCNF1	protein_coding	ENSGALG00000016448
ENSGALG00000016455	31.337	0.528467	0.380624	1.38842	0.165009	0.845938	ensembl	GREB1	protein_coding	ENSGALG00000016455
ENSGALG00000016464	3.30373	1.46688	1.73656	0.844703	0.398277	NA	ensembl	VSNL1	protein_coding	ENSGALG00000016464
ENSGALG00000016465	0	NA	NA	NA	NA	NA	ensembl	ZPAX	protein_coding	ENSGALG00000016465
ENSGALG00000016469	2.0201	0.653118	2.1873	0.298596	0.765248	NA	ensembl	MSGN1	protein_coding	ENSGALG00000016469
ENSGALG00000016483	0	NA	NA	NA	NA	NA	ensembl	NA	protein_coding	ENSGALG00000016483
ENSGALG00000016491	1.01171	-0.618585	2.87263	-0.215338	0.829504	NA	ensembl	APOB	protein_coding	ENSGALG00000016491
ENSGALG00000016492	2.73131	-1.58617	2.05819	-0.770664	0.440906	NA	ensembl	TDRD15	protein_coding	ENSGALG00000016492
ENSGALG00000016494	0	NA	NA	NA	NA	NA	ensembl	NA	lncRNA	ENSGALG00000016494
ENSGALG00000016499	0.373407	-2.00016	3.11383	-0.642348	0.520647	NA	ensembl	NA	protein_coding	ENSGALG00000016499
ENSGALG00000016523	0	NA	NA	NA	NA	NA	ensembl	RS1	protein_coding	ENSGALG00000016523
ENSGALG00000016529	34.2098	0.274938	0.431655	0.636939	0.524164	0.991713	ensembl	CDKL5	protein_coding	ENSGALG00000016529
ENSGALG00000016554	0.389975	2.13925	3.11458	0.68685	0.492177	NA	ensembl	ACE2	protein_coding	ENSGALG00000016554
ENSGALG00000016557	0	NA	NA	NA	NA	NA	ensembl	BMX	protein_coding	ENSGALG00000016557
ENSGALG00000016562	0.387625	2.13153	3.11504	0.68427	0.493805	NA	ensembl	ASB11	protein_coding	ENSGALG00000016562
ENSGALG00000016565	20.0164	0.211339	0.46622	0.453304	0.65033	0.994672	ensembl	CHRNA2	protein_coding	ENSGALG00000016565
ENSGALG00000016570	0.919955	-3.29848	3.06214	-1.07718	0.281399	NA	ensembl	NA	protein_coding	ENSGALG00000016570
ENSGALG00000016571	0	NA	NA	NA	NA	NA	ensembl	GLRA2	protein_coding	ENSGALG00000016571
ENSGALG00000016577	0	NA	NA	NA	NA	NA	ensembl	OTOF	protein_coding	ENSGALG00000016577
ENSGALG00000016584	21.1827	0.180261	0.455143	0.396055	0.692064	0.994672	ensembl	EGFL6	protein_coding	ENSGALG00000016584
ENSGALG00000016591	7.98988	0.391584	1.02833	0.380795	0.703355	NA	ensembl	DRC1	protein_coding	ENSGALG00000016591
ENSGALG00000016600	0	NA	NA	NA	NA	NA	ensembl	POMC	protein_coding	ENSGALG00000016600
ENSGALG00000016615	0	NA	NA	NA	NA	NA	ensembl	GPR143	protein_coding	ENSGALG00000016615
ENSGALG00000016620	0	NA	NA	NA	NA	NA	ensembl	PNOC	protein_coding	ENSGALG00000016620
ENSGALG00000016628	14.133	-1.19355	0.710622	-1.67958	0.0930391	0.737851	ensembl	NLGN4X	protein_coding	ENSGALG00000016628
ENSGALG00000016642	2.78867	0.534155	2.13451	0.250248	0.802396	NA	ensembl	NA	protein_coding	ENSGALG00000016642
ENSGALG00000016654	7.5747	-0.447069	1.07129	-0.41732	0.676445	NA	ensembl	NA	protein_coding	ENSGALG00000016654
ENSGALG00000016655	3.89239	-5.37709	1.64698	-3.26482	0.00109533	NA	ensembl	GYG2	protein_coding	ENSGALG00000016655
ENSGALG00000016662	0	NA	NA	NA	NA	NA	ensembl	GATA4	protein_coding	ENSGALG00000016662
ENSGALG00000016664	3.90803	1.39837	1.42619	0.980493	0.326843	NA	ensembl	NEIL2	protein_coding	ENSGALG00000016664
ENSGALG00000016667	0	NA	NA	NA	NA	NA	ensembl	AvBD10	protein_coding	ENSGALG00000016667
ENSGALG00000016668	0	NA	NA	NA	NA	NA	ensembl	AvBD6	protein_coding	ENSGALG00000016668
ENSGALG00000016669	2.13455	-2.12566	2.06291	-1.03042	0.302814	NA	ensembl	AvBD2	protein_coding	ENSGALG00000016669
ENSGALG00000016670	0	NA	NA	NA	NA	NA	ensembl	AvBD3	protein_coding	ENSGALG00000016670
ENSGALG00000016674	24.7607	0.0752627	0.431016	0.174617	0.861381	0.994672	ensembl	EFHC1	protein_coding	ENSGALG00000016674
ENSGALG00000016678	0.7776	3.13156	3.07096	1.01973	0.307855	NA	ensembl	IL17A	protein_coding	ENSGALG00000016678
ENSGALG00000016680	0.369869	-1.988	3.11456	-0.638291	0.523284	NA	ensembl	TFAP2B	protein_coding	ENSGALG00000016680
ENSGALG00000016685	0.888309	-3.25057	3.06335	-1.06112	0.288637	NA	ensembl	ASMT	protein_coding	ENSGALG00000016685
ENSGALG00000016690	24.1332	0.539929	0.696583	0.775112	0.438274	0.972438	ensembl	CYP2AC1	protein_coding	ENSGALG00000016690
ENSGALG00000016698	0	NA	NA	NA	NA	NA	ensembl	SHOX	protein_coding	ENSGALG00000016698
ENSGALG00000016723	17.6035	-0.930082	0.710042	-1.3099	0.190231	0.870235	ensembl	ADGRF2	protein_coding	ENSGALG00000016723
ENSGALG00000016725	0.757494	0.0686764	3.06817	0.0223835	0.982142	NA	ensembl	OPN5	protein_coding	ENSGALG00000016725
ENSGALG00000016726	3.19746	-0.983076	1.44893	-0.678485	0.497465	NA	ensembl	PTCHD4	protein_coding	ENSGALG00000016726
ENSGALG00000016740	0.384998	2.12285	3.11557	0.681368	0.495638	NA	ensembl	OCA2	protein_coding	ENSGALG00000016740
ENSGALG00000016744	2.09619	-0.465983	1.83025	-0.254601	0.799032	NA	ensembl	GABRA5	protein_coding	ENSGALG00000016744
ENSGALG00000016755	2.75669	0.37064	2.52303	0.146903	0.883209	NA	ensembl	NA	protein_coding	ENSGALG00000016755
ENSGALG00000016757	0.584963	2.72187	3.08551	0.882145	0.377699	NA	ensembl	TSGA10	protein_coding	ENSGALG00000016757
ENSGALG00000016767	6.79382	1.16139	1.22831	0.945512	0.344397	NA	ensembl	AFF3	protein_coding	ENSGALG00000016767
ENSGALG00000016770	1.09076	-3.53897	3.05665	-1.15779	0.246948	NA	ensembl	NA	protein_coding	ENSGALG00000016770
ENSGALG00000016771	0	NA	NA	NA	NA	NA	ensembl	NA	protein_coding	ENSGALG00000016771
ENSGALG00000016791	0.678344	2.93543	3.07742	0.953861	0.340154	NA	ensembl	SLC9A2	protein_coding	ENSGALG00000016791
ENSGALG00000016804	0	NA	NA	NA	NA	NA	ensembl	SLC5A7	protein_coding	ENSGALG00000016804
ENSGALG00000016805	0	NA	NA	NA	NA	NA	ensembl	SULT1C3	protein_coding	ENSGALG00000016805
ENSGALG00000016822	0	NA	NA	NA	NA	NA	ensembl	ATP4B	protein_coding	ENSGALG00000016822
ENSGALG00000016826	1.75779	0.0230653	2.20135	0.0104778	0.99164	NA	ensembl	NA	protein_coding	ENSGALG00000016826
ENSGALG00000016832	1.30016	0.122097	2.99343	0.0407883	0.967465	NA	ensembl	PROZ	protein_coding	ENSGALG00000016832
ENSGALG00000016858	0	NA	NA	NA	NA	NA	ensembl	SLC10A2	protein_coding	ENSGALG00000016858
ENSGALG00000016859	0.389975	2.13925	3.11458	0.68685	0.492177	NA	ensembl	NA	protein_coding	ENSGALG00000016859
ENSGALG00000016866	0	NA	NA	NA	NA	NA	ensembl	FHF-4	protein_coding	ENSGALG00000016866
ENSGALG00000016868	26.4368	0.923506	0.554503	1.66547	0.0958199	0.743335	ensembl	NALCN	protein_coding	ENSGALG00000016868
ENSGALG00000016891	0	NA	NA	NA	NA	NA	ensembl	NA	protein_coding	ENSGALG00000016891
ENSGALG00000016899	0	NA	NA	NA	NA	NA	ensembl	DCT	protein_coding	ENSGALG00000016899
ENSGALG00000016904	1.19885	0.948945	2.76968	0.342619	0.731885	NA	ensembl	SLITRK6	protein_coding	ENSGALG00000016904
ENSGALG00000016905	1.14917	-0.907962	3.02155	-0.300496	0.763799	NA	ensembl	SLITRK1	protein_coding	ENSGALG00000016905
ENSGALG00000016907	0.969062	3.4485	3.06218	1.12616	0.260099	NA	ensembl	KLHL1	protein_coding	ENSGALG00000016907
ENSGALG00000016908	3.89654	2.29135	1.34085	1.70889	0.0874718	NA	ensembl	PCDH9	protein_coding	ENSGALG00000016908
ENSGALG00000016913	3.97664	1.1171	1.46177	0.764208	0.444743	NA	ensembl	SLAIN1	protein_coding	ENSGALG00000016913
ENSGALG00000016934	9.00783	-0.457967	0.817198	-0.560411	0.575199	NA	ensembl	NA	protein_coding	ENSGALG00000016934
ENSGALG00000016941	0.571702	0.968713	3.11557	0.310926	0.755857	NA	ensembl	PCDH17	protein_coding	ENSGALG00000016941
ENSGALG00000016943	0	NA	NA	NA	NA	NA	ensembl	OLFM4	protein_coding	ENSGALG00000016943
ENSGALG00000016985	0	NA	NA	NA	NA	NA	ensembl	CPB2	protein_coding	ENSGALG00000016985
ENSGALG00000017016	3.00788	-0.670181	1.78346	-0.375777	0.707083	NA	ensembl	NA	protein_coding	ENSGALG00000017016
ENSGALG00000017017	0	NA	NA	NA	NA	NA	ensembl	SERPINE3	protein_coding	ENSGALG00000017017
ENSGALG00000017021	11.2947	1.00047	1.00598	0.994519	0.31997	NA	ensembl	ATP7B	protein_coding	ENSGALG00000017021
ENSGALG00000017029	0	NA	NA	NA	NA	NA	ensembl	NA	protein_coding	ENSGALG00000017029
ENSGALG00000017039	3.00982	-1.26004	1.77384	-0.710343	0.477491	NA	ensembl	STOML3	protein_coding	ENSGALG00000017039
ENSGALG00000017068	0	NA	NA	NA	NA	NA	ensembl	KL	protein_coding	ENSGALG00000017068
ENSGALG00000017102	0	NA	NA	NA	NA	NA	ensembl	GPR12	protein_coding	ENSGALG00000017102
ENSGALG00000017136	2.13636	2.23085	2.0658	1.07989	0.280189	NA	ensembl	GJB6	protein_coding	ENSGALG00000017136
ENSGALG00000017137	24.0264	0.245968	0.595783	0.412848	0.679718	0.994672	ensembl	GJA3	protein_coding	ENSGALG00000017137
ENSGALG00000017155	2.23303	-1.45242	1.24992	-1.16201	0.245233	NA	ensembl	C11orf87	protein_coding	ENSGALG00000017155
ENSGALG00000017172	0.411938	-2.12622	3.1066	-0.684422	0.493709	NA	ensembl	VMO1	protein_coding	ENSGALG00000017172
ENSGALG00000017190	1.8351	1.97874	2.57029	0.76985	0.441389	NA	ensembl	CEP126	protein_coding	ENSGALG00000017190
ENSGALG00000017197	0.63813	-2.77362	2.97071	-0.933657	0.350481	NA	ensembl	CNTN5	protein_coding	ENSGALG00000017197
ENSGALG00000017212	8.5788	0.372347	1.23221	0.302179	0.762516	NA	ensembl	GPR83	protein_coding	ENSGALG00000017212
ENSGALG00000017216	0.277402	-1.57512	3.14328	-0.501108	0.616295	NA	ensembl	NA	protein_coding	ENSGALG00000017216
ENSGALG00000017228	8.36452	0.422313	1.30318	0.324064	0.745889	NA	ensembl	MTNR1B	protein_coding	ENSGALG00000017228
ENSGALG00000017229	42.8455	0.225175	0.315178	0.714436	0.474958	0.980946	ensembl	FAT3	protein_coding	ENSGALG00000017229
ENSGALG00000017238	0.4876	2.42731	3.09878	0.783314	0.433443	NA	ensembl	GRM5	protein_coding	ENSGALG00000017238
ENSGALG00000017276	0	NA	NA	NA	NA	NA	ensembl	NA	protein_coding	ENSGALG00000017276
ENSGALG00000017295	11.4994	-0.623481	1.07399	-0.580528	0.561558	NA	ensembl	PTHLH	protein_coding	ENSGALG00000017295
ENSGALG00000017308	3.4682	0.178342	1.78791	0.099749	0.920544	NA	ensembl	CHRDL2	protein_coding	ENSGALG00000017308
ENSGALG00000017332	0	NA	NA	NA	NA	NA	ensembl	KLHL35	protein_coding	ENSGALG00000017332
ENSGALG00000017341	0	NA	NA	NA	NA	NA	ensembl	NA	protein_coding	ENSGALG00000017341
ENSGALG00000017342	2.48764	-1.13339	1.7623	-0.643129	0.52014	NA	ensembl	NA	protein_coding	ENSGALG00000017342
ENSGALG00000017343	0.373407	-2.00016	3.11383	-0.642348	0.520647	NA	ensembl	FOLR1	protein_coding	ENSGALG00000017343
ENSGALG00000017347	0	NA	NA	NA	NA	NA	ensembl	HBBR	protein_coding	ENSGALG00000017347
ENSGALG00000017398	0	NA	NA	NA	NA	NA	ensembl	NA	protein_coding	ENSGALG00000017398
ENSGALG00000017411	1.02068	-3.44752	3.05863	-1.12715	0.259681	NA	ensembl	NA	protein_coding	ENSGALG00000017411
ENSGALG00000017418	7.83166	-0.00839827	1.52157	-0.00551949	0.995596	NA	ensembl	NA	protein_coding	ENSGALG00000017418
ENSGALG00000017792	0	NA	NA	NA	NA	NA	ensembl	RF00001	rRNA	ENSGALG00000017792
ENSGALG00000017803	0	NA	NA	NA	NA	NA	ensembl	RF00019	misc_RNA	ENSGALG00000017803
ENSGALG00000017804	1.09977	0.0158604	2.35982	0.00672104	0.994637	NA	ensembl	RF00019	misc_RNA	ENSGALG00000017804
ENSGALG00000017893	0	NA	NA	NA	NA	NA	ensembl	RF00619	snRNA	ENSGALG00000017893
ENSGALG00000017896	0	NA	NA	NA	NA	NA	ensembl	RF00026	snRNA	ENSGALG00000017896
ENSGALG00000017897	0	NA	NA	NA	NA	NA	ensembl	RF00026	snRNA	ENSGALG00000017897
ENSGALG00000017900	0	NA	NA	NA	NA	NA	ensembl	RF00026	snRNA	ENSGALG00000017900
ENSGALG00000017903	0	NA	NA	NA	NA	NA	ensembl	RF00026	snRNA	ENSGALG00000017903
ENSGALG00000017909	0.749054	0.8454	3.01213	0.280665	0.778967	NA	ensembl	RF00619	snRNA	ENSGALG00000017909
ENSGALG00000017910	3.9617	-0.491548	0.73283	-0.670754	0.502378	NA	ensembl	RF00026	snRNA	ENSGALG00000017910
ENSGALG00000017912	0	NA	NA	NA	NA	NA	ensembl	RF00003	snRNA	ENSGALG00000017912
ENSGALG00000017922	0	NA	NA	NA	NA	NA	ensembl	RF00026	snRNA	ENSGALG00000017922
ENSGALG00000017927	0	NA	NA	NA	NA	NA	ensembl	RF00003	snRNA	ENSGALG00000017927
ENSGALG00000017932	0	NA	NA	NA	NA	NA	ensembl	RF00003	snRNA	ENSGALG00000017932
ENSGALG00000017933	0.107462	-0.502214	3.16075	-0.158891	0.873755	NA	ensembl	RF00003	snRNA	ENSGALG00000017933
ENSGALG00000017938	0	NA	NA	NA	NA	NA	ensembl	RF00003	snRNA	ENSGALG00000017938
ENSGALG00000017952	0	NA	NA	NA	NA	NA	ensembl	RF00026	snRNA	ENSGALG00000017952
ENSGALG00000017953	0	NA	NA	NA	NA	NA	ensembl	RF00003	snRNA	ENSGALG00000017953
ENSGALG00000017954	0	NA	NA	NA	NA	NA	ensembl	RF00003	snRNA	ENSGALG00000017954
ENSGALG00000018235	0	NA	NA	NA	NA	NA	ensembl	gga-mir-29a	miRNA	ENSGALG00000018235
ENSGALG00000018236	0	NA	NA	NA	NA	NA	ensembl	gga-mir-29b-1	miRNA	ENSGALG00000018236
ENSGALG00000018238	0	NA	NA	NA	NA	NA	ensembl	gga-mir-135a-2	miRNA	ENSGALG00000018238
ENSGALG00000018240	0	NA	NA	NA	NA	NA	ensembl	gga-let-7a-3	miRNA	ENSGALG00000018240
ENSGALG00000018251	0	NA	NA	NA	NA	NA	ensembl	gga-mir-19a	miRNA	ENSGALG00000018251
ENSGALG00000018252	0	NA	NA	NA	NA	NA	ensembl	gga-mir-18a	miRNA	ENSGALG00000018252
ENSGALG00000018253	0.102984	-0.502214	3.16075	-0.158891	0.873755	NA	ensembl	gga-mir-17	miRNA	ENSGALG00000018253
ENSGALG00000018254	0	NA	NA	NA	NA	NA	ensembl	gga-mir-16-1	miRNA	ENSGALG00000018254
ENSGALG00000018255	0	NA	NA	NA	NA	NA	ensembl	gga-mir-15a	miRNA	ENSGALG00000018255
ENSGALG00000018257	0	NA	NA	NA	NA	NA	ensembl	gga-mir-204-2	miRNA	ENSGALG00000018257
ENSGALG00000018259	0	NA	NA	NA	NA	NA	ensembl	gga-mir-184	miRNA	ENSGALG00000018259
ENSGALG00000018260	0.285937	-0.502212	3.16075	-0.15889	0.873755	NA	ensembl	gga-mir-138-2	miRNA	ENSGALG00000018260
ENSGALG00000018266	0.1917	0.0748578	3.16075	0.0236836	0.981105	NA	ensembl	gga-let-7a-1	miRNA	ENSGALG00000018266
ENSGALG00000018270	0	NA	NA	NA	NA	NA	ensembl	gga-mir-205b	miRNA	ENSGALG00000018270
ENSGALG00000018278	0	NA	NA	NA	NA	NA	ensembl	gga-mir-219b	miRNA	ENSGALG00000018278
ENSGALG00000018283	0	NA	NA	NA	NA	NA	ensembl	gga-mir-138-1	miRNA	ENSGALG00000018283
ENSGALG00000018285	0	NA	NA	NA	NA	NA	ensembl	gga-mir-187	miRNA	ENSGALG00000018285
ENSGALG00000018289	0	NA	NA	NA	NA	NA	ensembl	gga-mir-124c	miRNA	ENSGALG00000018289
ENSGALG00000018292	0	NA	NA	NA	NA	NA	ensembl	gga-mir-1a-1	miRNA	ENSGALG00000018292
ENSGALG00000018293	0	NA	NA	NA	NA	NA	ensembl	gga-mir-133a-2	miRNA	ENSGALG00000018293
ENSGALG00000018294	0	NA	NA	NA	NA	NA	ensembl	gga-mir-200a	miRNA	ENSGALG00000018294
ENSGALG00000018295	0	NA	NA	NA	NA	NA	ensembl	gga-mir-200b	miRNA	ENSGALG00000018295
ENSGALG00000018299	0	NA	NA	NA	NA	NA	ensembl	gga-mir-1b	miRNA	ENSGALG00000018299
ENSGALG00000018309	0	NA	NA	NA	NA	NA	ensembl	gga-mir-135a-3	miRNA	ENSGALG00000018309
ENSGALG00000018310	0.576525	-0.870349	2.69098	-0.323432	0.746368	NA	ensembl	gga-mir-29c	miRNA	ENSGALG00000018310
ENSGALG00000018311	0	NA	NA	NA	NA	NA	ensembl	gga-mir-29b-2	miRNA	ENSGALG00000018311
ENSGALG00000018312	0	NA	NA	NA	NA	NA	ensembl	gga-mir-205a	miRNA	ENSGALG00000018312
ENSGALG00000018313	0	NA	NA	NA	NA	NA	ensembl	gga-mir-196-1	miRNA	ENSGALG00000018313
ENSGALG00000018314	0	NA	NA	NA	NA	NA	ensembl	gga-mir-7-3	miRNA	ENSGALG00000018314
ENSGALG00000018319	0	NA	NA	NA	NA	NA	ensembl	NA	miRNA	ENSGALG00000018319
ENSGALG00000018321	0	NA	NA	NA	NA	NA	ensembl	gga-mir-133b	miRNA	ENSGALG00000018321
ENSGALG00000018322	0	NA	NA	NA	NA	NA	ensembl	gga-mir-206	miRNA	ENSGALG00000018322
ENSGALG00000018324	0	NA	NA	NA	NA	NA	ensembl	gga-mir-18b	miRNA	ENSGALG00000018324
ENSGALG00000018325	0	NA	NA	NA	NA	NA	ensembl	gga-mir-106	miRNA	ENSGALG00000018325
ENSGALG00000018329	0	NA	NA	NA	NA	NA	ensembl	gga-mir-203a	miRNA	ENSGALG00000018329
ENSGALG00000018331	0	NA	NA	NA	NA	NA	ensembl	gga-mir-10b	miRNA	ENSGALG00000018331
ENSGALG00000018336	0	NA	NA	NA	NA	NA	ensembl	gga-mir-137	miRNA	ENSGALG00000018336
ENSGALG00000018339	0	NA	NA	NA	NA	NA	ensembl	gga-mir-31	miRNA	ENSGALG00000018339
ENSGALG00000018340	0	NA	NA	NA	NA	NA	ensembl	gga-mir-122-1	miRNA	ENSGALG00000018340
ENSGALG00000018346	0	NA	NA	NA	NA	NA	ensembl	gga-mir-9-2	miRNA	ENSGALG00000018346
ENSGALG00000018415	0	NA	NA	NA	NA	NA	ensembl	NA	protein_coding	ENSGALG00000018415
ENSGALG00000018439	4.42311	-2.19065	1.39244	-1.57325	0.11566	NA	ensembl	DLX1	protein_coding	ENSGALG00000018439
ENSGALG00000018503	1.70708	-1.285	2.64044	-0.486662	0.626498	NA	ensembl	NKX6-3	protein_coding	ENSGALG00000018503
ENSGALG00000018882	0	NA	NA	NA	NA	NA	ensembl	NA	protein_coding	ENSGALG00000018882
ENSGALG00000018942	11.1682	-1.06881	0.576812	-1.85296	0.0638887	NA	ensembl	NRGN	protein_coding	ENSGALG00000018942
ENSGALG00000018946	3.17429	-1.87191	1.69643	-1.10344	0.269835	NA	ensembl	LMOD3	protein_coding	ENSGALG00000018946
ENSGALG00000018998	2.10506	-0.74023	2.16907	-0.341266	0.732904	NA	ensembl	UNC5A	protein_coding	ENSGALG00000018998
ENSGALG00000019018	1.60163	-1.61664	2.1813	-0.741137	0.45861	NA	ensembl	NA	protein_coding	ENSGALG00000019018
ENSGALG00000019019	5.216	-1.09706	1.39905	-0.784142	0.432957	NA	ensembl	NTRK1	protein_coding	ENSGALG00000019019
ENSGALG00000019026	0	NA	NA	NA	NA	NA	ensembl	NA	protein_coding	ENSGALG00000019026
ENSGALG00000019061	6.79297	0.721261	1.00755	0.715855	0.474081	NA	ensembl	MMP1	protein_coding	ENSGALG00000019061
ENSGALG00000019157	2.67853	0.687405	2.52453	0.27229	0.785399	NA	ensembl	SMPX	protein_coding	ENSGALG00000019157
ENSGALG00000019175	0	NA	NA	NA	NA	NA	ensembl	NA	protein_coding	ENSGALG00000019175
ENSGALG00000019233	4.44703	0.12997	1.28971	0.100774	0.91973	NA	ensembl	NA	protein_coding	ENSGALG00000019233
ENSGALG00000019240	0	NA	NA	NA	NA	NA	ensembl	NA	protein_coding	ENSGALG00000019240
ENSGALG00000019276	8.61931	-0.811874	0.735776	-1.10342	0.269843	NA	ensembl	NA	protein_coding	ENSGALG00000019276
ENSGALG00000019277	0	NA	NA	NA	NA	NA	ensembl	SLCO1B3	protein_coding	ENSGALG00000019277
ENSGALG00000019290	1.25746	3.82361	3.05398	1.25201	0.210566	NA	ensembl	SLC6A12	protein_coding	ENSGALG00000019290
ENSGALG00000019291	0.369869	-1.988	3.11456	-0.638291	0.523284	NA	ensembl	NA	protein_coding	ENSGALG00000019291
ENSGALG00000019300	0	NA	NA	NA	NA	NA	ensembl	NA	protein_coding	ENSGALG00000019300
ENSGALG00000019312	3.35486	0.0584421	1.50983	0.0387079	0.969123	NA	ensembl	NA	protein_coding	ENSGALG00000019312
ENSGALG00000019331	0	NA	NA	NA	NA	NA	ensembl	NA	lncRNA	ENSGALG00000019331
ENSGALG00000019352	0	NA	NA	NA	NA	NA	ensembl	NA	protein_coding	ENSGALG00000019352
ENSGALG00000019361	4.32798	-0.972325	1.54444	-0.629565	0.528979	NA	ensembl	FAM19A2	protein_coding	ENSGALG00000019361
ENSGALG00000019484	10.0293	0.0792802	0.917562	0.0864031	0.931146	NA	ensembl	NA	protein_coding	ENSGALG00000019484
ENSGALG00000019509	7.87752	-1.10855	1.1586	-0.956801	0.338668	NA	ensembl	NA	protein_coding	ENSGALG00000019509
ENSGALG00000019527	1.15577	2.29436	3.06218	0.749256	0.453703	NA	ensembl	SLC6A19	protein_coding	ENSGALG00000019527
ENSGALG00000019553	29.3739	-0.545147	0.541171	-1.00735	0.313768	0.948155	ensembl	SERPINB10B	protein_coding	ENSGALG00000019553
ENSGALG00000019554	3.03311	-0.309957	1.7582	-0.176292	0.860064	NA	ensembl	NA	protein_coding	ENSGALG00000019554
ENSGALG00000019622	29.5418	0.50646	0.360477	1.40497	0.160029	0.842056	ensembl	TRIM71	protein_coding	ENSGALG00000019622
ENSGALG00000019662	0	NA	NA	NA	NA	NA	ensembl	SLC25A40	protein_coding	ENSGALG00000019662
ENSGALG00000019696	5.82908	-0.993955	1.43648	-0.691939	0.488976	NA	ensembl	CATHL2	protein_coding	ENSGALG00000019696
ENSGALG00000019715	0	NA	NA	NA	NA	NA	ensembl	KRT12	protein_coding	ENSGALG00000019715
ENSGALG00000019716	8.05469	-0.183352	0.790811	-0.231853	0.816652	NA	ensembl	KRT20	protein_coding	ENSGALG00000019716
ENSGALG00000019718	0.750698	3.07061	3.07287	0.999264	0.317667	NA	ensembl	KRT15	protein_coding	ENSGALG00000019718
ENSGALG00000019736	0	NA	NA	NA	NA	NA	ensembl	MCHR1	protein_coding	ENSGALG00000019736
ENSGALG00000019738	0	NA	NA	NA	NA	NA	ensembl	FBXO47	protein_coding	ENSGALG00000019738
ENSGALG00000019756	0	NA	NA	NA	NA	NA	ensembl	MLANA	protein_coding	ENSGALG00000019756
ENSGALG00000019797	0	NA	NA	NA	NA	NA	ensembl	NA	protein_coding	ENSGALG00000019797
ENSGALG00000019824	3.24328	0.428629	1.30342	0.32885	0.742269	NA	ensembl	NA	protein_coding	ENSGALG00000019824
ENSGALG00000019842	0	NA	NA	NA	NA	NA	ensembl	TFAP2D	protein_coding	ENSGALG00000019842
ENSGALG00000019843	2.72065	-2.57095	2.00187	-1.28428	0.199045	NA	ensembl	AvBD4	protein_coding	ENSGALG00000019843
ENSGALG00000019844	0	NA	NA	NA	NA	NA	ensembl	AvBD8	protein_coding	ENSGALG00000019844
ENSGALG00000019845	0.82678	-0.0941831	3.05522	-0.030827	0.975408	NA	ensembl	AvBD9	protein_coding	ENSGALG00000019845
ENSGALG00000019846	0	NA	NA	NA	NA	NA	ensembl	AvBD11	protein_coding	ENSGALG00000019846
ENSGALG00000019847	0	NA	NA	NA	NA	NA	ensembl	AvBD12	protein_coding	ENSGALG00000019847
ENSGALG00000019848	0	NA	NA	NA	NA	NA	ensembl	AvBD13	protein_coding	ENSGALG00000019848
ENSGALG00000019941	0	NA	NA	NA	NA	NA	ensembl	FAM162B	protein_coding	ENSGALG00000019941
ENSGALG00000019958	0	NA	NA	NA	NA	NA	ensembl	NA	protein_coding	ENSGALG00000019958
ENSGALG00000020049	0	NA	NA	NA	NA	NA	ensembl	KCNK16	protein_coding	ENSGALG00000020049
ENSGALG00000020084	7.87305	1.684	1.13714	1.48091	0.138631	NA	ensembl	CAPN13	protein_coding	ENSGALG00000020084
ENSGALG00000020108	28.3172	-1.13687	0.412985	-2.7528	0.00590885	0.229691	ensembl	NA	lncRNA	ENSGALG00000020108
ENSGALG00000020139	1.04821	0.872575	3.02996	0.287982	0.77336	NA	ensembl	DTHD1	protein_coding	ENSGALG00000020139
ENSGALG00000020143	0.277402	-1.57512	3.14328	-0.501108	0.616295	NA	ensembl	GABRG1	protein_coding	ENSGALG00000020143
ENSGALG00000020160	1.24234	1.23388	2.73776	0.450689	0.652214	NA	ensembl	ADH6	protein_coding	ENSGALG00000020160
ENSGALG00000020261	5.02983	-0.110444	1.78279	-0.0619504	0.950602	NA	ensembl	AKAP14	protein_coding	ENSGALG00000020261
ENSGALG00000020292	0.369869	-1.988	3.11456	-0.638291	0.523284	NA	ensembl	GABRE	protein_coding	ENSGALG00000020292
ENSGALG00000020340	28.42	0.324904	0.495919	0.655156	0.512367	0.989887	ensembl	TMX1	protein_coding	ENSGALG00000020340
ENSGALG00000020359	0	NA	NA	NA	NA	NA	ensembl	SIX6	protein_coding	ENSGALG00000020359
ENSGALG00000020388	0	NA	NA	NA	NA	NA	ensembl	NA	protein_coding	ENSGALG00000020388
ENSGALG00000020390	0	NA	NA	NA	NA	NA	ensembl	NA	protein_coding	ENSGALG00000020390
ENSGALG00000020391	0	NA	NA	NA	NA	NA	ensembl	SERPINA10	protein_coding	ENSGALG00000020391
ENSGALG00000020458	0	NA	NA	NA	NA	NA	ensembl	NA	protein_coding	ENSGALG00000020458
ENSGALG00000020485	0	NA	NA	NA	NA	NA	ensembl	NA	protein_coding	ENSGALG00000020485
ENSGALG00000020486	0	NA	NA	NA	NA	NA	ensembl	NA	protein_coding	ENSGALG00000020486
ENSGALG00000020505	17.9684	-0.439826	0.713883	-0.616104	0.537826	0.994672	ensembl	KCNJ11	protein_coding	ENSGALG00000020505
ENSGALG00000020554	6.55417	-0.951903	1.06829	-0.89105	0.372902	NA	ensembl	ADAMTSL1	protein_coding	ENSGALG00000020554
ENSGALG00000020615	109.775	0.0203234	0.235108	0.0864426	0.931115	0.996985	ensembl	STK32C	protein_coding	ENSGALG00000020615
ENSGALG00000020656	6.1215	-0.40697	1.42268	-0.286058	0.774834	NA	ensembl	PRLHR	protein_coding	ENSGALG00000020656
ENSGALG00000020703	0.676374	2.93152	3.07756	0.952549	0.340818	NA	ensembl	GRB14	protein_coding	ENSGALG00000020703
ENSGALG00000020737	25.9803	-0.139616	0.487124	-0.286613	0.774409	0.994672	ensembl	KLHL23	protein_coding	ENSGALG00000020737
ENSGALG00000020768	0	NA	NA	NA	NA	NA	ensembl	EVX2	protein_coding	ENSGALG00000020768
ENSGALG00000020788	12.2341	0.291611	0.776288	0.375647	0.707179	NA	ensembl	NA	protein_coding	ENSGALG00000020788
ENSGALG00000020827	0	NA	NA	NA	NA	NA	ensembl	ATP13A4	protein_coding	ENSGALG00000020827
ENSGALG00000020876	65.264	-0.713591	0.367437	-1.94208	0.0521278	0.626667	ensembl	AOX2	protein_coding	ENSGALG00000020876
ENSGALG00000020905	0.369869	-1.988	3.11456	-0.638291	0.523284	NA	ensembl	KSR2	protein_coding	ENSGALG00000020905
ENSGALG00000020906	1.03573	1.41569	2.82834	0.500535	0.616698	NA	ensembl	NA	protein_coding	ENSGALG00000020906
ENSGALG00000020923	0	NA	NA	NA	NA	NA	ensembl	GNRHR1	protein_coding	ENSGALG00000020923
ENSGALG00000020975	0.720891	-2.93739	3.07228	-0.956093	0.339025	NA	ensembl	TMEM233	protein_coding	ENSGALG00000020975
ENSGALG00000020982	0	NA	NA	NA	NA	NA	ensembl	NA	protein_coding	ENSGALG00000020982
ENSGALG00000020984	1.07068	3.59173	3.0588	1.17423	0.240303	NA	ensembl	FAM163A	protein_coding	ENSGALG00000020984
ENSGALG00000020989	1.90441	-2.44101	3.02741	-0.806303	0.420068	NA	ensembl	PLA2G1B	protein_coding	ENSGALG00000020989
ENSGALG00000021020	3.84185	0.766063	1.4882	0.514757	0.606723	NA	ensembl	CGNRHRL	protein_coding	ENSGALG00000021020
ENSGALG00000021092	2.43459	0.367047	1.80674	0.203154	0.839014	NA	ensembl	NA	protein_coding	ENSGALG00000021092
ENSGALG00000021113	0.759844	0.0763944	3.0677	0.0249028	0.980132	NA	ensembl	IL3	protein_coding	ENSGALG00000021113
ENSGALG00000021126	0	NA	NA	NA	NA	NA	ensembl	SLC2A11L1	protein_coding	ENSGALG00000021126
ENSGALG00000021158	10.1796	0.504204	1.06239	0.474594	0.635076	NA	ensembl	SLC7A9	protein_coding	ENSGALG00000021158
ENSGALG00000021163	0	NA	NA	NA	NA	NA	ensembl	FAM240B	protein_coding	ENSGALG00000021163
ENSGALG00000021180	4.90536	-0.409161	0.818462	-0.499914	0.617135	NA	ensembl	PAQR9	protein_coding	ENSGALG00000021180
ENSGALG00000021198	1.4678	-0.19544	2.71163	-0.0720748	0.942542	NA	ensembl	NA	protein_coding	ENSGALG00000021198
ENSGALG00000021235	0	NA	NA	NA	NA	NA	ensembl	NPY6R	protein_coding	ENSGALG00000021235
ENSGALG00000021272	4.02423	1.35495	2.42537	0.558657	0.576396	NA	ensembl	SCN2B	protein_coding	ENSGALG00000021272
ENSGALG00000021274	0	NA	NA	NA	NA	NA	ensembl	NA	protein_coding	ENSGALG00000021274
ENSGALG00000021275	4.66816	-0.886946	1.47952	-0.599482	0.548852	NA	ensembl	LTC4S	protein_coding	ENSGALG00000021275
ENSGALG00000021286	0	NA	NA	NA	NA	NA	ensembl	NA	protein_coding	ENSGALG00000021286
ENSGALG00000021303	0.411938	-2.12622	3.1066	-0.684422	0.493709	NA	ensembl	NPY7R	protein_coding	ENSGALG00000021303
ENSGALG00000021304	18.0297	0.0948163	0.679874	0.139462	0.889085	0.996111	ensembl	RANBP3L	protein_coding	ENSGALG00000021304
ENSGALG00000021520	0	NA	NA	NA	NA	NA	ensembl	TMEM8C	protein_coding	ENSGALG00000021520
ENSGALG00000021542	8.71259	-0.919674	0.929821	-0.989087	0.322621	NA	ensembl	SNCB	protein_coding	ENSGALG00000021542
ENSGALG00000021552	0	NA	NA	NA	NA	NA	ensembl	RASL10A	protein_coding	ENSGALG00000021552
ENSGALG00000021561	0	NA	NA	NA	NA	NA	ensembl	NA	protein_coding	ENSGALG00000021561
ENSGALG00000021567	0.373407	-2.00016	3.11383	-0.642348	0.520647	NA	ensembl	EPHA8	protein_coding	ENSGALG00000021567
ENSGALG00000021589	3.88164	-5.37152	1.62293	-3.30977	0.000933743	NA	ensembl	NA	pseudogene	ENSGALG00000021589
ENSGALG00000021598	5.15545	-0.0927682	1.29422	-0.071679	0.942857	NA	ensembl	NA	protein_coding	ENSGALG00000021598
ENSGALG00000021620	23.2061	-0.567583	0.703201	-0.807143	0.419584	0.96953	ensembl	NA	protein_coding	ENSGALG00000021620
ENSGALG00000021647	11.6493	-1.2528	0.641461	-1.95304	0.0508151	NA	ensembl	NRTN	protein_coding	ENSGALG00000021647
ENSGALG00000021722	0	NA	NA	NA	NA	NA	ensembl	gga-mir-9-1	miRNA	ENSGALG00000021722
ENSGALG00000021734	0	NA	NA	NA	NA	NA	ensembl	gga-mir-490	miRNA	ENSGALG00000021734
ENSGALG00000021737	0.293046	1.73526	3.14186	0.552303	0.58074	NA	ensembl	gga-mir-365-2	miRNA	ENSGALG00000021737
ENSGALG00000021770	0	NA	NA	NA	NA	NA	ensembl	gga-mir-449a	miRNA	ENSGALG00000021770
ENSGALG00000021772	0	NA	NA	NA	NA	NA	ensembl	gga-mir-202	miRNA	ENSGALG00000021772
ENSGALG00000021774	0	NA	NA	NA	NA	NA	ensembl	gga-mir-499	miRNA	ENSGALG00000021774
ENSGALG00000021777	0	NA	NA	NA	NA	NA	ensembl	gga-mir-211	miRNA	ENSGALG00000021777
ENSGALG00000021778	0	NA	NA	NA	NA	NA	ensembl	gga-mir-429	miRNA	ENSGALG00000021778
ENSGALG00000021782	0.0924672	-0.502214	3.16075	-0.158891	0.873755	NA	ensembl	gga-mir-146b	miRNA	ENSGALG00000021782
ENSGALG00000021783	0	NA	NA	NA	NA	NA	ensembl	gga-mir-375	miRNA	ENSGALG00000021783
ENSGALG00000021786	0	NA	NA	NA	NA	NA	ensembl	gga-mir-460b	miRNA	ENSGALG00000021786
ENSGALG00000021848	0	NA	NA	NA	NA	NA	ensembl	NA	protein_coding	ENSGALG00000021848
ENSGALG00000021856	0	NA	NA	NA	NA	NA	ensembl	NA	lncRNA	ENSGALG00000021856
ENSGALG00000021884	29.2785	0.890529	0.501754	1.77483	0.075926	0.699643	ensembl	NA	lncRNA	ENSGALG00000021884
ENSGALG00000021908	0.0888309	-0.502214	3.16075	-0.158891	0.873755	NA	ensembl	gga-mir-458a	miRNA	ENSGALG00000021908
ENSGALG00000021949	0	NA	NA	NA	NA	NA	ensembl	RF00026	snRNA	ENSGALG00000021949
ENSGALG00000022206	0	NA	NA	NA	NA	NA	ensembl	NA	protein_coding	ENSGALG00000022206
ENSGALG00000022536	9.93262	-0.0481673	0.984515	-0.0489249	0.960979	NA	ensembl	GPR142	protein_coding	ENSGALG00000022536
ENSGALG00000022644	1.9521	0.576015	1.83576	0.313776	0.753691	NA	ensembl	NA	protein_coding	ENSGALG00000022644
ENSGALG00000022720	0	NA	NA	NA	NA	NA	ensembl	GJB2	protein_coding	ENSGALG00000022720
ENSGALG00000022762	1.02984	-3.45358	3.0585	-1.12918	0.258824	NA	ensembl	NA	protein_coding	ENSGALG00000022762
ENSGALG00000022815	4.97779	-3.55563	1.85064	-1.92129	0.0546949	NA	ensembl	AvBD1	protein_coding	ENSGALG00000022815
ENSGALG00000022827	0	NA	NA	NA	NA	NA	ensembl	NA	protein_coding	ENSGALG00000022827
ENSGALG00000022896	0	NA	NA	NA	NA	NA	ensembl	IRX4	protein_coding	ENSGALG00000022896
ENSGALG00000022976	0	NA	NA	NA	NA	NA	ensembl	NA	protein_coding	ENSGALG00000022976
ENSGALG00000023032	0	NA	NA	NA	NA	NA	ensembl	GRXCR1	protein_coding	ENSGALG00000023032
ENSGALG00000023070	0.355323	-1.93685	3.1177	-0.621243	0.53444	NA	ensembl	SPIA1	protein_coding	ENSGALG00000023070
ENSGALG00000023099	0	NA	NA	NA	NA	NA	ensembl	ZDHHC22	protein_coding	ENSGALG00000023099
ENSGALG00000023179	0	NA	NA	NA	NA	NA	ensembl	CNTNAP4	protein_coding	ENSGALG00000023179
ENSGALG00000023195	1.46212	-1.47072	2.67475	-0.549854	0.58242	NA	ensembl	DLX6	protein_coding	ENSGALG00000023195
ENSGALG00000023303	0	NA	NA	NA	NA	NA	ensembl	Six2	protein_coding	ENSGALG00000023303
ENSGALG00000023354	0.355323	-1.93685	3.1177	-0.621243	0.53444	NA	ensembl	FSCN2	protein_coding	ENSGALG00000023354
ENSGALG00000023359	8.25127	-1.18653	1.157	-1.02553	0.305115	NA	ensembl	BTBD17	protein_coding	ENSGALG00000023359
ENSGALG00000023419	0	NA	NA	NA	NA	NA	ensembl	HOXD4	protein_coding	ENSGALG00000023419
ENSGALG00000023420	0.796936	-0.0782253	3.06062	-0.0255586	0.979609	NA	ensembl	HOXD3	protein_coding	ENSGALG00000023420
ENSGALG00000023435	13.7094	-0.209045	0.770742	-0.271226	0.786217	0.994672	ensembl	GATM	protein_coding	ENSGALG00000023435
ENSGALG00000023439	5.2556	0.206599	1.04892	0.196964	0.843856	NA	ensembl	PJVK	protein_coding	ENSGALG00000023439
ENSGALG00000023552	25.5972	0.136993	0.652472	0.209961	0.833698	0.994672	ensembl	SPEF2	protein_coding	ENSGALG00000023552
ENSGALG00000023580	3.26277	0.0278129	2.09462	0.0132782	0.989406	NA	ensembl	CLDN19	protein_coding	ENSGALG00000023580
ENSGALG00000023601	0.796936	-0.0782253	3.06062	-0.0255586	0.979609	NA	ensembl	NA	protein_coding	ENSGALG00000023601
ENSGALG00000023622	0	NA	NA	NA	NA	NA	ensembl	NA	protein_coding	ENSGALG00000023622
ENSGALG00000023640	0	NA	NA	NA	NA	NA	ensembl	NA	protein_coding	ENSGALG00000023640
ENSGALG00000023670	35.6236	-0.065282	0.579331	-0.112685	0.91028	0.996985	ensembl	NAALADL2	protein_coding	ENSGALG00000023670
ENSGALG00000023740	0.653462	-2.80507	3.07667	-0.911723	0.361915	NA	ensembl	HBZ	protein_coding	ENSGALG00000023740
ENSGALG00000023742	0.621816	-2.73848	3.07904	-0.889394	0.373791	NA	ensembl	AHR2	protein_coding	ENSGALG00000023742
ENSGALG00000023760	4.87601	1.02377	1.20241	0.85143	0.39453	NA	ensembl	CHIA	protein_coding	ENSGALG00000023760
ENSGALG00000023763	0.373407	-2.00016	3.11383	-0.642348	0.520647	NA	ensembl	PIFO	protein_coding	ENSGALG00000023763
ENSGALG00000023822	0	NA	NA	NA	NA	NA	ensembl	IL5	protein_coding	ENSGALG00000023822
ENSGALG00000023843	8.07509	-1.20948	1.19253	-1.01422	0.310478	NA	ensembl	FRMD7	protein_coding	ENSGALG00000023843
ENSGALG00000023847	10.8983	1.34542	0.636796	2.1128	0.0346181	NA	ensembl	NA	protein_coding	ENSGALG00000023847
ENSGALG00000023881	13.5807	-0.464422	0.870543	-0.533486	0.593698	0.994672	ensembl	PLXDC1	protein_coding	ENSGALG00000023881
ENSGALG00000023886	26.5586	-0.882232	0.431149	-2.04624	0.0407332	0.564827	ensembl	ZNF804A	protein_coding	ENSGALG00000023886
ENSGALG00000023934	0.82678	-0.0941831	3.05522	-0.030827	0.975408	NA	ensembl	NA	protein_coding	ENSGALG00000023934
ENSGALG00000023953	41.8791	-0.465048	0.461054	-1.00866	0.313137	0.948155	ensembl	NA	protein_coding	ENSGALG00000023953
ENSGALG00000024031	0	NA	NA	NA	NA	NA	ensembl	CYB561	protein_coding	ENSGALG00000024031
ENSGALG00000024047	46.3066	-0.0154823	0.292446	-0.0529408	0.957779	0.998498	ensembl	MYCL	protein_coding	ENSGALG00000024047
ENSGALG00000024085	5.39333	-0.155181	1.0339	-0.150093	0.880691	NA	ensembl	NA	protein_coding	ENSGALG00000024085
ENSGALG00000024136	0	NA	NA	NA	NA	NA	ensembl	NA	protein_coding	ENSGALG00000024136
ENSGALG00000024138	0	NA	NA	NA	NA	NA	ensembl	NA	protein_coding	ENSGALG00000024138
ENSGALG00000024266	0.908625	-1.06214	3.06107	-0.346983	0.728604	NA	ensembl	NA	lncRNA	ENSGALG00000024266
ENSGALG00000024296	0.694632	2.9673	3.07631	0.964566	0.334762	NA	ensembl	NA	protein_coding	ENSGALG00000024296
ENSGALG00000024298	138.273	-0.433581	0.259009	-1.674	0.0941306	0.739169	ensembl	ADAMTSL5	protein_coding	ENSGALG00000024298
ENSGALG00000024395	447.967	-0.0362466	0.172415	-0.210229	0.833489	0.994672	ensembl	NA	lncRNA	ENSGALG00000024395
ENSGALG00000024470	0.819822	-0.116786	3.0566	-0.0382078	0.969522	NA	ensembl	CCLI5	protein_coding	ENSGALG00000024470
ENSGALG00000024492	0	NA	NA	NA	NA	NA	ensembl	gga-mir-183	miRNA	ENSGALG00000024492
ENSGALG00000024500	0	NA	NA	NA	NA	NA	ensembl	gga-mir-124a-2	miRNA	ENSGALG00000024500
ENSGALG00000024525	0	NA	NA	NA	NA	NA	ensembl	RF00001	rRNA	ENSGALG00000024525
ENSGALG00000024676	0	NA	NA	NA	NA	NA	ensembl	RF00100	misc_RNA	ENSGALG00000024676
ENSGALG00000024749	0	NA	NA	NA	NA	NA	ensembl	RF00004	snRNA	ENSGALG00000024749
ENSGALG00000024933	0	NA	NA	NA	NA	NA	ensembl	RF00001	rRNA	ENSGALG00000024933
ENSGALG00000025152	0	NA	NA	NA	NA	NA	ensembl	gga-mir-1714	miRNA	ENSGALG00000025152
ENSGALG00000025157	0	NA	NA	NA	NA	NA	ensembl	gga-mir-1672	miRNA	ENSGALG00000025157
ENSGALG00000025164	1.5397	0.400504	1.47812	0.270954	0.786426	NA	ensembl	gga-mir-1680	miRNA	ENSGALG00000025164
ENSGALG00000025171	0	NA	NA	NA	NA	NA	ensembl	gga-mir-1605	miRNA	ENSGALG00000025171
ENSGALG00000025175	0	NA	NA	NA	NA	NA	ensembl	gga-mir-1642	miRNA	ENSGALG00000025175
ENSGALG00000025177	0	NA	NA	NA	NA	NA	ensembl	gga-mir-1806	miRNA	ENSGALG00000025177
ENSGALG00000025179	0	NA	NA	NA	NA	NA	ensembl	NA	miRNA	ENSGALG00000025179
ENSGALG00000025182	0.403084	0.0748607	3.16075	0.0236845	0.981104	NA	ensembl	gga-mir-1812	miRNA	ENSGALG00000025182
ENSGALG00000025185	0.642595	1.21031	3.10197	0.390173	0.696408	NA	ensembl	RF00566	snoRNA	ENSGALG00000025185
ENSGALG00000025190	0.586693	0.0107379	2.67588	0.00401284	0.996798	NA	ensembl	gga-mir-1646	miRNA	ENSGALG00000025190
ENSGALG00000025192	0	NA	NA	NA	NA	NA	ensembl	RF00619	snRNA	ENSGALG00000025192
ENSGALG00000025193	0	NA	NA	NA	NA	NA	ensembl	RF00100	misc_RNA	ENSGALG00000025193
ENSGALG00000025200	0	NA	NA	NA	NA	NA	ensembl	gga-mir-1721	miRNA	ENSGALG00000025200
ENSGALG00000025211	0	NA	NA	NA	NA	NA	ensembl	gga-mir-1589	miRNA	ENSGALG00000025211
ENSGALG00000025212	0	NA	NA	NA	NA	NA	ensembl	RF00548	snRNA	ENSGALG00000025212
ENSGALG00000025213	0.0962495	0.651927	3.16075	0.206257	0.83659	NA	ensembl	gga-mir-1709	miRNA	ENSGALG00000025213
ENSGALG00000025215	0	NA	NA	NA	NA	NA	ensembl	gga-mir-1756b	miRNA	ENSGALG00000025215
ENSGALG00000025221	0	NA	NA	NA	NA	NA	ensembl	gga-mir-449b	miRNA	ENSGALG00000025221
ENSGALG00000025230	0	NA	NA	NA	NA	NA	ensembl	NA	miRNA	ENSGALG00000025230
ENSGALG00000025233	0	NA	NA	NA	NA	NA	ensembl	gga-mir-1722	miRNA	ENSGALG00000025233
ENSGALG00000025235	0	NA	NA	NA	NA	NA	ensembl	gga-mir-1746	miRNA	ENSGALG00000025235
ENSGALG00000025239	0	NA	NA	NA	NA	NA	ensembl	gga-mir-1623	miRNA	ENSGALG00000025239
ENSGALG00000025242	0	NA	NA	NA	NA	NA	ensembl	gga-mir-1574	miRNA	ENSGALG00000025242
ENSGALG00000025244	0	NA	NA	NA	NA	NA	ensembl	gga-mir-1733	miRNA	ENSGALG00000025244
ENSGALG00000025252	0	NA	NA	NA	NA	NA	ensembl	gga-mir-1568	miRNA	ENSGALG00000025252
ENSGALG00000025260	1.25065	-0.634545	1.5072	-0.42101	0.673748	NA	ensembl	gga-mir-1764	miRNA	ENSGALG00000025260
ENSGALG00000025261	0	NA	NA	NA	NA	NA	ensembl	gga-mir-1584	miRNA	ENSGALG00000025261
ENSGALG00000025263	0	NA	NA	NA	NA	NA	ensembl	gga-mir-1776	miRNA	ENSGALG00000025263
ENSGALG00000025264	0	NA	NA	NA	NA	NA	ensembl	gga-mir-1573	miRNA	ENSGALG00000025264
ENSGALG00000025274	0	NA	NA	NA	NA	NA	ensembl	gga-mir-1789	miRNA	ENSGALG00000025274
ENSGALG00000025278	0	NA	NA	NA	NA	NA	ensembl	gga-mir-449c	miRNA	ENSGALG00000025278
ENSGALG00000025279	0	NA	NA	NA	NA	NA	ensembl	gga-mir-1813-2	miRNA	ENSGALG00000025279
ENSGALG00000025281	0.102984	-0.502214	3.16075	-0.158891	0.873755	NA	ensembl	gga-mir-1648	miRNA	ENSGALG00000025281
ENSGALG00000025286	0	NA	NA	NA	NA	NA	ensembl	gga-mir-1750	miRNA	ENSGALG00000025286
ENSGALG00000025289	0	NA	NA	NA	NA	NA	ensembl	NA	miRNA	ENSGALG00000025289
ENSGALG00000025309	0	NA	NA	NA	NA	NA	ensembl	gga-mir-1667	miRNA	ENSGALG00000025309
ENSGALG00000025313	0	NA	NA	NA	NA	NA	ensembl	gga-mir-1633	miRNA	ENSGALG00000025313
ENSGALG00000025314	0.322385	-1.76149	3.12933	-0.562898	0.573504	NA	ensembl	gga-mir-1617	miRNA	ENSGALG00000025314
ENSGALG00000025332	0	NA	NA	NA	NA	NA	ensembl	gga-mir-1695	miRNA	ENSGALG00000025332
ENSGALG00000025335	0	NA	NA	NA	NA	NA	ensembl	NA	miRNA	ENSGALG00000025335
ENSGALG00000025343	0	NA	NA	NA	NA	NA	ensembl	gga-mir-1788	miRNA	ENSGALG00000025343
ENSGALG00000025350	0	NA	NA	NA	NA	NA	ensembl	gga-mir-1779	miRNA	ENSGALG00000025350
ENSGALG00000025360	0	NA	NA	NA	NA	NA	ensembl	gga-mir-1791	miRNA	ENSGALG00000025360
ENSGALG00000025369	0.49865	-1.43543	2.71186	-0.529316	0.596586	NA	ensembl	gga-mir-1593	miRNA	ENSGALG00000025369
ENSGALG00000025381	0	NA	NA	NA	NA	NA	ensembl	NA	miRNA	ENSGALG00000025381
ENSGALG00000025385	0	NA	NA	NA	NA	NA	ensembl	gga-mir-1690	miRNA	ENSGALG00000025385
ENSGALG00000025393	0	NA	NA	NA	NA	NA	ensembl	RF00019	misc_RNA	ENSGALG00000025393
ENSGALG00000025399	0	NA	NA	NA	NA	NA	ensembl	RF00494	snoRNA	ENSGALG00000025399
ENSGALG00000025407	0	NA	NA	NA	NA	NA	ensembl	RF00026	snRNA	ENSGALG00000025407
ENSGALG00000025410	0	NA	NA	NA	NA	NA	ensembl	gga-mir-1691	miRNA	ENSGALG00000025410
ENSGALG00000025412	0	NA	NA	NA	NA	NA	ensembl	gga-mir-1632	miRNA	ENSGALG00000025412
ENSGALG00000025413	0	NA	NA	NA	NA	NA	ensembl	RF00100	misc_RNA	ENSGALG00000025413
ENSGALG00000025426	0	NA	NA	NA	NA	NA	ensembl	NA	miRNA	ENSGALG00000025426
ENSGALG00000025429	0	NA	NA	NA	NA	NA	ensembl	gga-mir-1628	miRNA	ENSGALG00000025429
ENSGALG00000025442	0	NA	NA	NA	NA	NA	ensembl	gga-mir-1637	miRNA	ENSGALG00000025442
ENSGALG00000025443	0	NA	NA	NA	NA	NA	ensembl	gga-mir-1621	miRNA	ENSGALG00000025443
ENSGALG00000025446	0	NA	NA	NA	NA	NA	ensembl	gga-mir-1760	miRNA	ENSGALG00000025446
ENSGALG00000025458	0	NA	NA	NA	NA	NA	ensembl	gga-mir-1809	miRNA	ENSGALG00000025458
ENSGALG00000025468	0	NA	NA	NA	NA	NA	ensembl	RF00026	snRNA	ENSGALG00000025468
ENSGALG00000025472	0	NA	NA	NA	NA	NA	ensembl	RF00001	rRNA	ENSGALG00000025472
ENSGALG00000025476	0	NA	NA	NA	NA	NA	ensembl	gga-mir-1397	miRNA	ENSGALG00000025476
ENSGALG00000025481	0	NA	NA	NA	NA	NA	ensembl	gga-mir-1713	miRNA	ENSGALG00000025481
ENSGALG00000025484	0	NA	NA	NA	NA	NA	ensembl	RF00001	rRNA	ENSGALG00000025484
ENSGALG00000025485	0	NA	NA	NA	NA	NA	ensembl	gga-mir-1591	miRNA	ENSGALG00000025485
ENSGALG00000025491	0	NA	NA	NA	NA	NA	ensembl	gga-mir-1669	miRNA	ENSGALG00000025491
ENSGALG00000025492	0	NA	NA	NA	NA	NA	ensembl	NA	miRNA	ENSGALG00000025492
ENSGALG00000025500	0	NA	NA	NA	NA	NA	ensembl	gga-mir-1770	miRNA	ENSGALG00000025500
ENSGALG00000025508	0	NA	NA	NA	NA	NA	ensembl	gga-mir-1703	miRNA	ENSGALG00000025508
ENSGALG00000025516	0	NA	NA	NA	NA	NA	ensembl	gga-mir-1753	miRNA	ENSGALG00000025516
ENSGALG00000025520	0.598141	1.05644	2.64344	0.399645	0.689418	NA	ensembl	gga-mir-1687	miRNA	ENSGALG00000025520
ENSGALG00000025545	0	NA	NA	NA	NA	NA	ensembl	gga-mir-1816	miRNA	ENSGALG00000025545
ENSGALG00000025546	0	NA	NA	NA	NA	NA	ensembl	NA	miRNA	ENSGALG00000025546
ENSGALG00000025548	0	NA	NA	NA	NA	NA	ensembl	gga-mir-1803	miRNA	ENSGALG00000025548
ENSGALG00000025549	0	NA	NA	NA	NA	NA	ensembl	gga-mir-1641	miRNA	ENSGALG00000025549
ENSGALG00000025552	0	NA	NA	NA	NA	NA	ensembl	gga-mir-1561	miRNA	ENSGALG00000025552
ENSGALG00000025555	0	NA	NA	NA	NA	NA	ensembl	gga-mir-1773	miRNA	ENSGALG00000025555
ENSGALG00000025562	0	NA	NA	NA	NA	NA	ensembl	gga-mir-1767	miRNA	ENSGALG00000025562
ENSGALG00000025563	0	NA	NA	NA	NA	NA	ensembl	gga-mir-1629	miRNA	ENSGALG00000025563
ENSGALG00000025565	0	NA	NA	NA	NA	NA	ensembl	gga-mir-1739	miRNA	ENSGALG00000025565
ENSGALG00000025571	0	NA	NA	NA	NA	NA	ensembl	gga-mir-1845	miRNA	ENSGALG00000025571
ENSGALG00000025575	0	NA	NA	NA	NA	NA	ensembl	gga-mir-1784	miRNA	ENSGALG00000025575
ENSGALG00000025578	0	NA	NA	NA	NA	NA	ensembl	gga-mir-1805	miRNA	ENSGALG00000025578
ENSGALG00000025579	0.275155	-0.502212	3.16075	-0.15889	0.873755	NA	ensembl	gga-mir-1716	miRNA	ENSGALG00000025579
ENSGALG00000025582	0	NA	NA	NA	NA	NA	ensembl	RF00020	snRNA	ENSGALG00000025582
ENSGALG00000025589	0.292481	1.73324	3.14198	0.551638	0.581197	NA	ensembl	RF00026	snRNA	ENSGALG00000025589
ENSGALG00000025594	0	NA	NA	NA	NA	NA	ensembl	RF00020	snRNA	ENSGALG00000025594
ENSGALG00000025597	0	NA	NA	NA	NA	NA	ensembl	RF00100	misc_RNA	ENSGALG00000025597
ENSGALG00000025604	0	NA	NA	NA	NA	NA	ensembl	RF00591	snoRNA	ENSGALG00000025604
ENSGALG00000025608	0.671623	-0.199043	2.64635	-0.0752143	0.940044	NA	ensembl	RF00026	snRNA	ENSGALG00000025608
ENSGALG00000025609	0	NA	NA	NA	NA	NA	ensembl	RF00003	snRNA	ENSGALG00000025609
ENSGALG00000025613	0	NA	NA	NA	NA	NA	ensembl	RF00006	misc_RNA	ENSGALG00000025613
ENSGALG00000025619	0	NA	NA	NA	NA	NA	ensembl	RF00003	snRNA	ENSGALG00000025619
ENSGALG00000025630	0	NA	NA	NA	NA	NA	ensembl	RF00026	snRNA	ENSGALG00000025630
ENSGALG00000025645	0	NA	NA	NA	NA	NA	ensembl	RF00026	snRNA	ENSGALG00000025645
ENSGALG00000025655	0	NA	NA	NA	NA	NA	ensembl	RF00349	snoRNA	ENSGALG00000025655
ENSGALG00000025658	0	NA	NA	NA	NA	NA	ensembl	RF00493	snoRNA	ENSGALG00000025658
ENSGALG00000025659	45.0177	-0.0698331	0.250566	-0.278701	0.780474	0.994672	ensembl	gga-mir-2129	miRNA	ENSGALG00000025659
ENSGALG00000025664	0	NA	NA	NA	NA	NA	ensembl	RF00026	snRNA	ENSGALG00000025664
ENSGALG00000025670	0	NA	NA	NA	NA	NA	ensembl	RF00066	snRNA	ENSGALG00000025670
ENSGALG00000025682	0	NA	NA	NA	NA	NA	ensembl	RF00026	snRNA	ENSGALG00000025682
ENSGALG00000025686	0	NA	NA	NA	NA	NA	ensembl	RF00026	snRNA	ENSGALG00000025686
ENSGALG00000025688	0	NA	NA	NA	NA	NA	ensembl	RF00635	misc_RNA	ENSGALG00000025688
ENSGALG00000025693	0	NA	NA	NA	NA	NA	ensembl	RF00003	snRNA	ENSGALG00000025693
ENSGALG00000025697	0	NA	NA	NA	NA	NA	ensembl	RF00003	snRNA	ENSGALG00000025697
ENSGALG00000025709	0	NA	NA	NA	NA	NA	ensembl	RF00154	snoRNA	ENSGALG00000025709
ENSGALG00000025729	0	NA	NA	NA	NA	NA	ensembl	NA	pseudogene	ENSGALG00000025729
ENSGALG00000025735	0.949247	-3.33384	3.06127	-1.08904	0.276137	NA	ensembl	PDE6H	protein_coding	ENSGALG00000025735
ENSGALG00000025737	0	NA	NA	NA	NA	NA	ensembl	gga-mir-3524b	miRNA	ENSGALG00000025737
ENSGALG00000025748	8.80639	-1.70133	1.16759	-1.45713	0.145079	NA	ensembl	FGF9	protein_coding	ENSGALG00000025748
ENSGALG00000025766	1.31465	-1.24113	3.01428	-0.411751	0.680522	NA	ensembl	NA	pseudogene	ENSGALG00000025766
ENSGALG00000025772	0	NA	NA	NA	NA	NA	ensembl	ELOVL3	protein_coding	ENSGALG00000025772
ENSGALG00000025782	0	NA	NA	NA	NA	NA	ensembl	gga-mir-6616	miRNA	ENSGALG00000025782
ENSGALG00000025790	0	NA	NA	NA	NA	NA	ensembl	RF02271	misc_RNA	ENSGALG00000025790
ENSGALG00000025806	0	NA	NA	NA	NA	NA	ensembl	gga-mir-1613	miRNA	ENSGALG00000025806
ENSGALG00000025821	0	NA	NA	NA	NA	NA	ensembl	CLDN16	protein_coding	ENSGALG00000025821
ENSGALG00000025834	0	NA	NA	NA	NA	NA	ensembl	RF02271	misc_RNA	ENSGALG00000025834
ENSGALG00000025848	0	NA	NA	NA	NA	NA	ensembl	gga-mir-6622	miRNA	ENSGALG00000025848
ENSGALG00000025849	0	NA	NA	NA	NA	NA	ensembl	RF02271	misc_RNA	ENSGALG00000025849
ENSGALG00000025852	0.684747	0.39401	2.57204	0.15319	0.878249	NA	ensembl	gga-mir-6677	miRNA	ENSGALG00000025852
ENSGALG00000025872	0	NA	NA	NA	NA	NA	ensembl	NA	protein_coding	ENSGALG00000025872
ENSGALG00000025888	0	NA	NA	NA	NA	NA	ensembl	RF02271	misc_RNA	ENSGALG00000025888
ENSGALG00000025889	0	NA	NA	NA	NA	NA	ensembl	RF01967	misc_RNA	ENSGALG00000025889
ENSGALG00000025899	0	NA	NA	NA	NA	NA	ensembl	NA	protein_coding	ENSGALG00000025899
ENSGALG00000025906	6.0373	0.10225	1.03756	0.0985482	0.921497	NA	ensembl	NA	protein_coding	ENSGALG00000025906
ENSGALG00000025921	49.4039	0.07577	0.259004	0.292544	0.769871	0.994672	ensembl	NA	protein_coding	ENSGALG00000025921
ENSGALG00000025922	0.0992331	0.651927	3.16075	0.206257	0.83659	NA	ensembl	gga-mir-6700	miRNA	ENSGALG00000025922
ENSGALG00000025935	37.8246	-0.318261	0.49891	-0.637914	0.52353	0.991522	ensembl	XPNPEP2	protein_coding	ENSGALG00000025935
ENSGALG00000025975	0	NA	NA	NA	NA	NA	ensembl	gga-mir-6605	miRNA	ENSGALG00000025975
ENSGALG00000025998	0	NA	NA	NA	NA	NA	ensembl	gga-mir-92-2	miRNA	ENSGALG00000025998
ENSGALG00000026030	0.663941	0.471479	2.60948	0.180679	0.856619	NA	ensembl	gga-mir-6679	miRNA	ENSGALG00000026030
ENSGALG00000026037	0	NA	NA	NA	NA	NA	ensembl	EIF4E1B	protein_coding	ENSGALG00000026037
ENSGALG00000026073	0	NA	NA	NA	NA	NA	ensembl	gga-mir-6628	miRNA	ENSGALG00000026073
ENSGALG00000026089	0.554803	-2.57061	3.08549	-0.833127	0.404773	NA	ensembl	SLC26A6	protein_coding	ENSGALG00000026089
ENSGALG00000026091	0	NA	NA	NA	NA	NA	ensembl	CACNG4	protein_coding	ENSGALG00000026091
ENSGALG00000026118	0	NA	NA	NA	NA	NA	ensembl	gga-mir-6684	miRNA	ENSGALG00000026118
ENSGALG00000026123	0	NA	NA	NA	NA	NA	ensembl	gga-mir-6601	miRNA	ENSGALG00000026123
ENSGALG00000026137	1.0943	-3.54347	3.05655	-1.1593	0.246334	NA	ensembl	CDKN2B	protein_coding	ENSGALG00000026137
ENSGALG00000026176	0	NA	NA	NA	NA	NA	ensembl	EXOC1L	protein_coding	ENSGALG00000026176
ENSGALG00000026179	3.40847	1.16796	2.08418	0.560393	0.575212	NA	ensembl	FAM163B	protein_coding	ENSGALG00000026179
ENSGALG00000026187	0	NA	NA	NA	NA	NA	ensembl	NMNAT3	protein_coding	ENSGALG00000026187
ENSGALG00000026201	0	NA	NA	NA	NA	NA	ensembl	gga-mir-9-3	miRNA	ENSGALG00000026201
ENSGALG00000026255	0	NA	NA	NA	NA	NA	ensembl	gga-mir-6595	miRNA	ENSGALG00000026255
ENSGALG00000026263	9.78317	1.60507	0.884665	1.81432	0.069628	NA	ensembl	NA	protein_coding	ENSGALG00000026263
ENSGALG00000026305	0	NA	NA	NA	NA	NA	ensembl	OTOL1	protein_coding	ENSGALG00000026305
ENSGALG00000026361	12.1348	0.36446	0.512583	0.711027	0.477068	NA	ensembl	NA	pseudogene	ENSGALG00000026361
ENSGALG00000026372	1.07462	-3.51225	3.05721	-1.14884	0.250622	NA	ensembl	MANSC4	protein_coding	ENSGALG00000026372
ENSGALG00000026384	9.09274	0.276638	0.759849	0.36407	0.715806	NA	ensembl	PCSK4	protein_coding	ENSGALG00000026384
ENSGALG00000026392	1.1846	1.68636	2.76437	0.610034	0.541839	NA	ensembl	PIPOX	protein_coding	ENSGALG00000026392
ENSGALG00000026395	2.15939	0.215601	1.8241	0.118196	0.905912	NA	ensembl	TRABD2A	protein_coding	ENSGALG00000026395
ENSGALG00000026402	0	NA	NA	NA	NA	NA	ensembl	RF02113	misc_RNA	ENSGALG00000026402
ENSGALG00000026407	0	NA	NA	NA	NA	NA	ensembl	RF01968	misc_RNA	ENSGALG00000026407
ENSGALG00000026417	0	NA	NA	NA	NA	NA	ensembl	RF02271	misc_RNA	ENSGALG00000026417
ENSGALG00000026431	0.601434	-0.0500475	3.1142	-0.0160707	0.987178	NA	ensembl	SEZ6	protein_coding	ENSGALG00000026431
ENSGALG00000026453	0	NA	NA	NA	NA	NA	ensembl	RF01970	misc_RNA	ENSGALG00000026453
ENSGALG00000026460	53.2757	0.343865	0.403962	0.851232	0.39464	0.963834	ensembl	NA	protein_coding	ENSGALG00000026460
ENSGALG00000026464	0	NA	NA	NA	NA	NA	ensembl	RF02271	misc_RNA	ENSGALG00000026464
ENSGALG00000026467	1.29085	-0.747593	2.75796	-0.271067	0.786339	NA	ensembl	MESP1	protein_coding	ENSGALG00000026467
ENSGALG00000026494	0	NA	NA	NA	NA	NA	ensembl	RF02271	misc_RNA	ENSGALG00000026494
ENSGALG00000026500	0	NA	NA	NA	NA	NA	ensembl	gga-mir-6678	miRNA	ENSGALG00000026500
ENSGALG00000026511	0	NA	NA	NA	NA	NA	ensembl	NA	miRNA	ENSGALG00000026511
ENSGALG00000026515	0	NA	NA	NA	NA	NA	ensembl	RF02271	misc_RNA	ENSGALG00000026515
ENSGALG00000026536	3.51615	0.175478	1.32084	0.132853	0.89431	NA	ensembl	IP6K3	protein_coding	ENSGALG00000026536
ENSGALG00000026551	1.79481	0.136284	1.59165	0.085624	0.931765	NA	ensembl	gga-mir-6569	miRNA	ENSGALG00000026551
ENSGALG00000026553	46.4859	-0.381821	0.297402	-1.28385	0.199193	0.88171	ensembl	NA	protein_coding	ENSGALG00000026553
ENSGALG00000026563	0	NA	NA	NA	NA	NA	ensembl	HAPLN4	protein_coding	ENSGALG00000026563
ENSGALG00000026577	0.0962495	0.651927	3.16075	0.206257	0.83659	NA	ensembl	NA	miRNA	ENSGALG00000026577
ENSGALG00000026579	0.308953	-1.70843	3.13313	-0.545281	0.58556	NA	ensembl	RF02141	misc_RNA	ENSGALG00000026579
ENSGALG00000026584	0	NA	NA	NA	NA	NA	ensembl	NA	protein_coding	ENSGALG00000026584
ENSGALG00000026594	0.389975	2.13925	3.11458	0.68685	0.492177	NA	ensembl	HS3ST5	protein_coding	ENSGALG00000026594
ENSGALG00000026599	0	NA	NA	NA	NA	NA	ensembl	RF02271	misc_RNA	ENSGALG00000026599
ENSGALG00000026601	0	NA	NA	NA	NA	NA	ensembl	gga-mir-3530	miRNA	ENSGALG00000026601
ENSGALG00000026625	1.67	0.200879	1.49608	0.134271	0.893189	NA	ensembl	gga-mir-6613	miRNA	ENSGALG00000026625
ENSGALG00000026627	0	NA	NA	NA	NA	NA	ensembl	LRIT3	protein_coding	ENSGALG00000026627
ENSGALG00000026631	0	NA	NA	NA	NA	NA	ensembl	HOXA10	protein_coding	ENSGALG00000026631
ENSGALG00000026650	0	NA	NA	NA	NA	NA	ensembl	gga-mir-6561	miRNA	ENSGALG00000026650
ENSGALG00000026655	0	NA	NA	NA	NA	NA	ensembl	NA	protein_coding	ENSGALG00000026655
ENSGALG00000026658	4.23401	-0.379071	1.28853	-0.29419	0.768613	NA	ensembl	LACTBL1	protein_coding	ENSGALG00000026658
ENSGALG00000026673	0	NA	NA	NA	NA	NA	ensembl	RF02275	misc_RNA	ENSGALG00000026673
ENSGALG00000026685	0	NA	NA	NA	NA	NA	ensembl	gga-mir-190b	miRNA	ENSGALG00000026685
ENSGALG00000026698	0.355323	-1.93685	3.1177	-0.621243	0.53444	NA	ensembl	FEV	protein_coding	ENSGALG00000026698
ENSGALG00000026712	0	NA	NA	NA	NA	NA	ensembl	NA	miRNA	ENSGALG00000026712
ENSGALG00000026726	0.177662	-1.07928	3.16075	-0.341465	0.732754	NA	ensembl	RF02271	misc_RNA	ENSGALG00000026726
ENSGALG00000026727	0.917983	-0.46942	3.04144	-0.154342	0.87734	NA	ensembl	SLC30A10	protein_coding	ENSGALG00000026727
ENSGALG00000026733	0.753325	3.0754	3.07272	1.00087	0.316889	NA	ensembl	FFAR4	protein_coding	ENSGALG00000026733
ENSGALG00000026744	2.50077	0.506234	1.78806	0.283119	0.777086	NA	ensembl	OTP	protein_coding	ENSGALG00000026744
ENSGALG00000026747	1.35209	3.92816	3.05205	1.28706	0.198075	NA	ensembl	GTF2A1L	protein_coding	ENSGALG00000026747
ENSGALG00000026751	0	NA	NA	NA	NA	NA	ensembl	NA	miRNA	ENSGALG00000026751
ENSGALG00000026754	0	NA	NA	NA	NA	NA	ensembl	NA	protein_coding	ENSGALG00000026754
ENSGALG00000026766	0	NA	NA	NA	NA	NA	ensembl	RF02271	misc_RNA	ENSGALG00000026766
ENSGALG00000026768	83.1531	0.0633838	0.283317	0.223721	0.822975	0.994672	ensembl	NA	protein_coding	ENSGALG00000026768
ENSGALG00000026772	0	NA	NA	NA	NA	NA	ensembl	gga-mir-6647	miRNA	ENSGALG00000026772
ENSGALG00000026790	1.40106	0.796142	2.71297	0.293457	0.769173	NA	ensembl	DMRT2	protein_coding	ENSGALG00000026790
ENSGALG00000026804	0	NA	NA	NA	NA	NA	ensembl	gga-mir-6707	miRNA	ENSGALG00000026804
ENSGALG00000026808	0	NA	NA	NA	NA	NA	ensembl	TMEM72	protein_coding	ENSGALG00000026808
ENSGALG00000026814	0	NA	NA	NA	NA	NA	ensembl	RF02271	misc_RNA	ENSGALG00000026814
ENSGALG00000026817	5.91354	1.05694	1.20001	0.880772	0.378441	NA	ensembl	NA	protein_coding	ENSGALG00000026817
ENSGALG00000026853	0	NA	NA	NA	NA	NA	ensembl	FGF3	protein_coding	ENSGALG00000026853
ENSGALG00000026867	0	NA	NA	NA	NA	NA	ensembl	RF02271	misc_RNA	ENSGALG00000026867
ENSGALG00000026875	17.9581	-0.60219	0.600547	-1.00274	0.315988	0.949028	ensembl	NA	protein_coding	ENSGALG00000026875
ENSGALG00000026889	0	NA	NA	NA	NA	NA	ensembl	RF02271	misc_RNA	ENSGALG00000026889
ENSGALG00000026899	38.9666	-0.0695345	0.382244	-0.181912	0.855652	0.994672	ensembl	CHSY3	protein_coding	ENSGALG00000026899
ENSGALG00000026901	0	NA	NA	NA	NA	NA	ensembl	NA	miRNA	ENSGALG00000026901
ENSGALG00000026903	14.8772	-1.01653	0.620419	-1.63845	0.101328	0.755757	ensembl	CALB2	protein_coding	ENSGALG00000026903
ENSGALG00000026907	1.381	1.24742	3.00626	0.414941	0.678185	NA	ensembl	GMNC	protein_coding	ENSGALG00000026907
ENSGALG00000026920	0	NA	NA	NA	NA	NA	ensembl	gga-mir-6545	miRNA	ENSGALG00000026920
ENSGALG00000026945	5.65172	-0.158842	1.53556	-0.103442	0.917612	NA	ensembl	CIDEC	protein_coding	ENSGALG00000026945
ENSGALG00000026952	0	NA	NA	NA	NA	NA	ensembl	NA	protein_coding	ENSGALG00000026952
ENSGALG00000026953	0	NA	NA	NA	NA	NA	ensembl	TMEM207	protein_coding	ENSGALG00000026953
ENSGALG00000026955	8.24103	0.622256	0.625372	0.995017	0.319728	NA	ensembl	DIRAS1	protein_coding	ENSGALG00000026955
ENSGALG00000026964	0	NA	NA	NA	NA	NA	ensembl	NA	protein_coding	ENSGALG00000026964
ENSGALG00000026966	0.611138	-0.902968	2.01649	-0.447791	0.654304	NA	ensembl	gga-mir-6620	miRNA	ENSGALG00000026966
ENSGALG00000026987	0	NA	NA	NA	NA	NA	ensembl	NA	protein_coding	ENSGALG00000026987
ENSGALG00000026994	5.24798	1.51366	0.939801	1.61062	0.107263	NA	ensembl	FAM155A	protein_coding	ENSGALG00000026994
ENSGALG00000026996	0.1219	0.651927	3.16075	0.206257	0.83659	NA	ensembl	gga-mir-6609	miRNA	ENSGALG00000026996
ENSGALG00000027000	0	NA	NA	NA	NA	NA	ensembl	gga-mir-6702	miRNA	ENSGALG00000027000
ENSGALG00000027018	28.8909	-0.536548	0.35771	-1.49995	0.133627	0.806544	ensembl	NA	lncRNA	ENSGALG00000027018
ENSGALG00000027044	0	NA	NA	NA	NA	NA	ensembl	RF02271	misc_RNA	ENSGALG00000027044
ENSGALG00000027053	11.9356	0.532053	0.507676	1.04802	0.29463	NA	ensembl	AKAIN1	protein_coding	ENSGALG00000027053
ENSGALG00000027083	0	NA	NA	NA	NA	NA	ensembl	NA	protein_coding	ENSGALG00000027083
ENSGALG00000027103	0	NA	NA	NA	NA	NA	ensembl	TSPAN19	protein_coding	ENSGALG00000027103
ENSGALG00000027111	0	NA	NA	NA	NA	NA	ensembl	gga-mir-6671	miRNA	ENSGALG00000027111
ENSGALG00000027144	0	NA	NA	NA	NA	NA	ensembl	PTF1A	protein_coding	ENSGALG00000027144
ENSGALG00000027146	0	NA	NA	NA	NA	NA	ensembl	GPR139	protein_coding	ENSGALG00000027146
ENSGALG00000027148	0	NA	NA	NA	NA	NA	ensembl	RF02138	misc_RNA	ENSGALG00000027148
ENSGALG00000027167	0	NA	NA	NA	NA	NA	ensembl	NA	protein_coding	ENSGALG00000027167
ENSGALG00000027183	2.75688	2.71093	1.64488	1.6481	0.099332	NA	ensembl	NA	protein_coding	ENSGALG00000027183
ENSGALG00000027184	10.9984	-0.0328288	1.10653	-0.0296681	0.976332	NA	ensembl	OLFML1	protein_coding	ENSGALG00000027184
ENSGALG00000027192	2.88461	1.52158	2.09712	0.725556	0.468111	NA	ensembl	NTS	protein_coding	ENSGALG00000027192
ENSGALG00000027207	6.17111	-0.543964	1.20834	-0.450175	0.652584	NA	ensembl	PERP2	protein_coding	ENSGALG00000027207
ENSGALG00000027213	0	NA	NA	NA	NA	NA	ensembl	ALX1	protein_coding	ENSGALG00000027213
ENSGALG00000027219	0.387625	2.13153	3.11504	0.68427	0.493805	NA	ensembl	NA	protein_coding	ENSGALG00000027219
ENSGALG00000027234	0	NA	NA	NA	NA	NA	ensembl	HOXA13	protein_coding	ENSGALG00000027234
ENSGALG00000027248	0	NA	NA	NA	NA	NA	ensembl	RF00017	misc_RNA	ENSGALG00000027248
ENSGALG00000027260	0	NA	NA	NA	NA	NA	ensembl	MC3R	protein_coding	ENSGALG00000027260
ENSGALG00000027265	1.46744	1.53629	2.67234	0.574885	0.565369	NA	ensembl	AJAP1	protein_coding	ENSGALG00000027265
ENSGALG00000027269	1.17178	-0.993285	2.77709	-0.357671	0.72059	NA	ensembl	GUCA2A	protein_coding	ENSGALG00000027269
ENSGALG00000027296	0	NA	NA	NA	NA	NA	ensembl	CPA5	protein_coding	ENSGALG00000027296
ENSGALG00000027298	0	NA	NA	NA	NA	NA	ensembl	gga-mir-6633	miRNA	ENSGALG00000027298
ENSGALG00000027310	0	NA	NA	NA	NA	NA	ensembl	gga-mir-6672	miRNA	ENSGALG00000027310
ENSGALG00000027314	2.94071	-0.469264	1.7985	-0.26092	0.794154	NA	ensembl	SAXO1	protein_coding	ENSGALG00000027314
ENSGALG00000027323	0.384998	2.12285	3.11557	0.681368	0.495638	NA	ensembl	MYH1D	protein_coding	ENSGALG00000027323
ENSGALG00000027333	0	NA	NA	NA	NA	NA	ensembl	gga-mir-6713	miRNA	ENSGALG00000027333
ENSGALG00000027351	58.3057	-0.330813	0.320354	-1.03265	0.301769	0.947365	ensembl	LRRC71	protein_coding	ENSGALG00000027351
ENSGALG00000027353	117.345	0.463306	0.316249	1.465	0.14292	0.819239	ensembl	C10orf71	protein_coding	ENSGALG00000027353
ENSGALG00000027355	17.9231	0.154072	0.38669	0.398439	0.690307	0.994672	ensembl	TPBG	protein_coding	ENSGALG00000027355
ENSGALG00000027398	0	NA	NA	NA	NA	NA	ensembl	RF00001	rRNA	ENSGALG00000027398
ENSGALG00000027414	0	NA	NA	NA	NA	NA	ensembl	gga-mir-6560	miRNA	ENSGALG00000027414
ENSGALG00000027415	145.79	0.0614947	0.177308	0.346825	0.728723	0.994672	ensembl	GRIN2C	protein_coding	ENSGALG00000027415
ENSGALG00000027421	0	NA	NA	NA	NA	NA	ensembl	RF02271	misc_RNA	ENSGALG00000027421
ENSGALG00000027424	0	NA	NA	NA	NA	NA	ensembl	RF02271	misc_RNA	ENSGALG00000027424
ENSGALG00000027468	0	NA	NA	NA	NA	NA	ensembl	gga-mir-6682	miRNA	ENSGALG00000027468
ENSGALG00000027475	0	NA	NA	NA	NA	NA	ensembl	NA	protein_coding	ENSGALG00000027475
ENSGALG00000027490	0	NA	NA	NA	NA	NA	ensembl	CATHB1	protein_coding	ENSGALG00000027490
ENSGALG00000027494	0	NA	NA	NA	NA	NA	ensembl	SPTSSB	protein_coding	ENSGALG00000027494
ENSGALG00000027498	0	NA	NA	NA	NA	NA	ensembl	NA	pseudogene	ENSGALG00000027498
ENSGALG00000027513	1.82429	-0.436566	2.19239	-0.199128	0.842163	NA	ensembl	HOXD9	protein_coding	ENSGALG00000027513
ENSGALG00000027514	35.5537	0.0845688	0.680318	0.124308	0.901072	0.996985	ensembl	NA	protein_coding	ENSGALG00000027514
ENSGALG00000027522	0.0924672	-0.502214	3.16075	-0.158891	0.873755	NA	ensembl	RF02271	misc_RNA	ENSGALG00000027522
ENSGALG00000027556	0	NA	NA	NA	NA	NA	ensembl	RF02271	misc_RNA	ENSGALG00000027556
ENSGALG00000027586	0	NA	NA	NA	NA	NA	ensembl	RF02271	misc_RNA	ENSGALG00000027586
ENSGALG00000027633	27.6467	0.196301	0.630795	0.311196	0.755652	0.994672	ensembl	RASSF9	protein_coding	ENSGALG00000027633
ENSGALG00000027640	0	NA	NA	NA	NA	NA	ensembl	NA	protein_coding	ENSGALG00000027640
ENSGALG00000027643	0.389975	2.13925	3.11458	0.68685	0.492177	NA	ensembl	RD3L	protein_coding	ENSGALG00000027643
ENSGALG00000027657	0	NA	NA	NA	NA	NA	ensembl	RF02271	misc_RNA	ENSGALG00000027657
ENSGALG00000027663	0	NA	NA	NA	NA	NA	ensembl	gga-mir-6695	miRNA	ENSGALG00000027663
ENSGALG00000027692	0	NA	NA	NA	NA	NA	ensembl	MINAR2	protein_coding	ENSGALG00000027692
ENSGALG00000027702	0	NA	NA	NA	NA	NA	ensembl	SCN11A	protein_coding	ENSGALG00000027702
ENSGALG00000027705	0	NA	NA	NA	NA	NA	ensembl	NA	misc_RNA	ENSGALG00000027705
ENSGALG00000027749	0	NA	NA	NA	NA	NA	ensembl	RF02252	misc_RNA	ENSGALG00000027749
ENSGALG00000027756	0	NA	NA	NA	NA	NA	ensembl	RF02271	misc_RNA	ENSGALG00000027756
ENSGALG00000027763	0	NA	NA	NA	NA	NA	ensembl	RF02041	misc_RNA	ENSGALG00000027763
ENSGALG00000027771	0	NA	NA	NA	NA	NA	ensembl	CACNG1	protein_coding	ENSGALG00000027771
ENSGALG00000027772	0	NA	NA	NA	NA	NA	ensembl	NANOG	protein_coding	ENSGALG00000027772
ENSGALG00000027778	28.7892	-0.342348	0.498735	-0.686433	0.49244	0.987033	ensembl	NA	protein_coding	ENSGALG00000027778
ENSGALG00000027779	0	NA	NA	NA	NA	NA	ensembl	RF02271	misc_RNA	ENSGALG00000027779
ENSGALG00000027781	0	NA	NA	NA	NA	NA	ensembl	RF02271	misc_RNA	ENSGALG00000027781
ENSGALG00000027783	0	NA	NA	NA	NA	NA	ensembl	RF02160	misc_RNA	ENSGALG00000027783
ENSGALG00000027791	0.411938	-2.12622	3.1066	-0.684422	0.493709	NA	ensembl	FGF23	protein_coding	ENSGALG00000027791
ENSGALG00000027793	124.193	-0.475769	0.414866	-1.1468	0.251464	0.917573	ensembl	SCN9A	protein_coding	ENSGALG00000027793
ENSGALG00000027797	0	NA	NA	NA	NA	NA	ensembl	RF01651	snoRNA	ENSGALG00000027797
ENSGALG00000027802	0	NA	NA	NA	NA	NA	ensembl	gga-mir-6653	miRNA	ENSGALG00000027802
ENSGALG00000027810	0.193812	1.229	3.16075	0.388832	0.6974	NA	ensembl	gga-mir-6661	miRNA	ENSGALG00000027810
ENSGALG00000027816	0	NA	NA	NA	NA	NA	ensembl	RF02271	misc_RNA	ENSGALG00000027816
ENSGALG00000027818	0	NA	NA	NA	NA	NA	ensembl	NA	pseudogene	ENSGALG00000027818
ENSGALG00000027868	9.07159	0.380783	0.779052	0.488777	0.625	NA	ensembl	AMER2	protein_coding	ENSGALG00000027868
ENSGALG00000027869	0	NA	NA	NA	NA	NA	ensembl	NA	miRNA	ENSGALG00000027869
ENSGALG00000027879	0	NA	NA	NA	NA	NA	ensembl	RF02271	misc_RNA	ENSGALG00000027879
ENSGALG00000027885	0	NA	NA	NA	NA	NA	ensembl	C4orf19	protein_coding	ENSGALG00000027885
ENSGALG00000027900	0.0933518	-0.502214	3.16075	-0.158891	0.873755	NA	ensembl	RF00001	rRNA	ENSGALG00000027900
ENSGALG00000027940	0	NA	NA	NA	NA	NA	ensembl	RF02271	misc_RNA	ENSGALG00000027940
ENSGALG00000027947	16.4022	-0.333653	0.575862	-0.579398	0.562321	0.994672	ensembl	GHSR	protein_coding	ENSGALG00000027947
ENSGALG00000027982	1.853	-2.94858	2.51831	-1.17086	0.241656	NA	ensembl	NA	protein_coding	ENSGALG00000027982
ENSGALG00000027997	0	NA	NA	NA	NA	NA	ensembl	RF02271	misc_RNA	ENSGALG00000027997
ENSGALG00000028039	0	NA	NA	NA	NA	NA	ensembl	AVR2	protein_coding	ENSGALG00000028039
ENSGALG00000028040	0	NA	NA	NA	NA	NA	ensembl	RF00100	misc_RNA	ENSGALG00000028040
ENSGALG00000028041	23.0647	0.578384	0.474996	1.21766	0.223353	0.902551	ensembl	NA	protein_coding	ENSGALG00000028041
ENSGALG00000028047	0	NA	NA	NA	NA	NA	ensembl	RHOV	protein_coding	ENSGALG00000028047
ENSGALG00000028053	0	NA	NA	NA	NA	NA	ensembl	RF02271	misc_RNA	ENSGALG00000028053
ENSGALG00000028054	0	NA	NA	NA	NA	NA	ensembl	RF02271	misc_RNA	ENSGALG00000028054
ENSGALG00000028059	0	NA	NA	NA	NA	NA	ensembl	gga-mir-196-2	miRNA	ENSGALG00000028059
ENSGALG00000028069	0.644771	-2.77109	3.07787	-0.900328	0.367945	NA	ensembl	WNT16	protein_coding	ENSGALG00000028069
ENSGALG00000028088	0	NA	NA	NA	NA	NA	ensembl	gga-mir-6600	miRNA	ENSGALG00000028088
ENSGALG00000028091	0	NA	NA	NA	NA	NA	ensembl	MYF5	protein_coding	ENSGALG00000028091
ENSGALG00000028118	0	NA	NA	NA	NA	NA	ensembl	MSMP	protein_coding	ENSGALG00000028118
ENSGALG00000028153	0.451427	-2.27732	3.0987	-0.734926	0.462384	NA	ensembl	NA	protein_coding	ENSGALG00000028153
ENSGALG00000028175	13.0647	-1.169	0.800799	-1.45979	0.144347	0.823137	ensembl	GJA9	protein_coding	ENSGALG00000028175
ENSGALG00000028207	7.08289	1.32563	1.20176	1.10308	0.269994	NA	ensembl	NA	protein_coding	ENSGALG00000028207
ENSGALG00000028208	0	NA	NA	NA	NA	NA	ensembl	gga-mir-6658	miRNA	ENSGALG00000028208
ENSGALG00000028214	0	NA	NA	NA	NA	NA	ensembl	OTOP3	protein_coding	ENSGALG00000028214
ENSGALG00000028222	14.7995	-0.608819	0.785617	-0.774956	0.438366	0.972438	ensembl	NA	protein_coding	ENSGALG00000028222
ENSGALG00000028225	62.0749	0.794959	0.25079	3.16982	0.00152535	0.0994361	ensembl	SLC17A9	protein_coding	ENSGALG00000028225
ENSGALG00000028232	0	NA	NA	NA	NA	NA	ensembl	RF02109	misc_RNA	ENSGALG00000028232
ENSGALG00000028250	30.4707	-0.0886968	0.558791	-0.15873	0.873882	0.994672	ensembl	ANKRD22	protein_coding	ENSGALG00000028250
ENSGALG00000028260	0.196336	-1.07928	3.16075	-0.341465	0.732754	NA	ensembl	NA	miRNA	ENSGALG00000028260
ENSGALG00000028277	0	NA	NA	NA	NA	NA	ensembl	RF02271	misc_RNA	ENSGALG00000028277
ENSGALG00000028284	5.58029	-0.488837	1.02153	-0.478532	0.632272	NA	ensembl	PTX3	protein_coding	ENSGALG00000028284
ENSGALG00000028308	3.57636	0.112117	1.4986	0.0748144	0.940362	NA	ensembl	TNS4	protein_coding	ENSGALG00000028308
ENSGALG00000028314	0	NA	NA	NA	NA	NA	ensembl	NA	miRNA	ENSGALG00000028314
ENSGALG00000028324	0	NA	NA	NA	NA	NA	ensembl	NA	protein_coding	ENSGALG00000028324
ENSGALG00000028325	0	NA	NA	NA	NA	NA	ensembl	NA	miRNA	ENSGALG00000028325
ENSGALG00000028345	0.3657	2.00444	3.12309	0.641814	0.520994	NA	ensembl	RHBDL1	protein_coding	ENSGALG00000028345
ENSGALG00000028360	0	NA	NA	NA	NA	NA	ensembl	MGAT4C	protein_coding	ENSGALG00000028360
ENSGALG00000028374	0	NA	NA	NA	NA	NA	ensembl	NA	protein_coding	ENSGALG00000028374
ENSGALG00000028376	9.52161	-1.40938	0.967679	-1.45646	0.145267	NA	ensembl	FGF19	protein_coding	ENSGALG00000028376
ENSGALG00000028380	0	NA	NA	NA	NA	NA	ensembl	NA	miRNA	ENSGALG00000028380
ENSGALG00000028381	0	NA	NA	NA	NA	NA	ensembl	gga-mir-9-4	miRNA	ENSGALG00000028381
ENSGALG00000028382	0	NA	NA	NA	NA	NA	ensembl	gga-mir-3524a	miRNA	ENSGALG00000028382
ENSGALG00000028394	0	NA	NA	NA	NA	NA	ensembl	NA	miRNA	ENSGALG00000028394
ENSGALG00000028402	0	NA	NA	NA	NA	NA	ensembl	NA	protein_coding	ENSGALG00000028402
ENSGALG00000028415	11.5955	0.927672	0.535038	1.73384	0.0829457	NA	ensembl	NA	protein_coding	ENSGALG00000028415
ENSGALG00000028420	0.280055	-1.58684	3.14235	-0.504987	0.613568	NA	ensembl	SAMD5	protein_coding	ENSGALG00000028420
ENSGALG00000028424	0	NA	NA	NA	NA	NA	ensembl	NA	pseudogene	ENSGALG00000028424
ENSGALG00000028432	0	NA	NA	NA	NA	NA	ensembl	gga-mir-6583	miRNA	ENSGALG00000028432
ENSGALG00000028446	0	NA	NA	NA	NA	NA	ensembl	gga-mir-204-1	miRNA	ENSGALG00000028446
ENSGALG00000028457	6.82775	0.326019	1.00639	0.323948	0.745977	NA	ensembl	NA	protein_coding	ENSGALG00000028457
ENSGALG00000028459	10.6334	-0.11975	1.14673	-0.104428	0.91683	NA	ensembl	FAM180A	protein_coding	ENSGALG00000028459
ENSGALG00000028465	0	NA	NA	NA	NA	NA	ensembl	IL17C	protein_coding	ENSGALG00000028465
ENSGALG00000028476	0	NA	NA	NA	NA	NA	ensembl	RF02271	misc_RNA	ENSGALG00000028476
ENSGALG00000028483	0	NA	NA	NA	NA	NA	ensembl	NKX2-8	protein_coding	ENSGALG00000028483
ENSGALG00000028489	0.785345	-3.06535	3.0684	-0.999007	0.317791	NA	ensembl	NA	protein_coding	ENSGALG00000028489
ENSGALG00000028494	0	NA	NA	NA	NA	NA	ensembl	gga-mir-6651	miRNA	ENSGALG00000028494
ENSGALG00000028559	0	NA	NA	NA	NA	NA	ensembl	NA	miRNA	ENSGALG00000028559
ENSGALG00000028569	0.282574	0.65193	3.16075	0.206258	0.836589	NA	ensembl	RF02271	misc_RNA	ENSGALG00000028569
ENSGALG00000028596	0	NA	NA	NA	NA	NA	ensembl	gga-mir-19b-2	miRNA	ENSGALG00000028596
ENSGALG00000028602	30.6397	-0.984908	0.513578	-1.91774	0.0551443	0.636216	ensembl	HMP19	protein_coding	ENSGALG00000028602
ENSGALG00000028621	0	NA	NA	NA	NA	NA	ensembl	RF00001	rRNA	ENSGALG00000028621
ENSGALG00000028629	0.875225	3.29116	3.0663	1.07333	0.283122	NA	ensembl	TM4SF1a	protein_coding	ENSGALG00000028629
ENSGALG00000028638	0.194988	1.229	3.16075	0.388832	0.6974	NA	ensembl	CNP1	protein_coding	ENSGALG00000028638
ENSGALG00000028658	39.3847	0.474184	0.407973	1.16229	0.245117	0.91526	ensembl	KBTBD3	protein_coding	ENSGALG00000028658
ENSGALG00000028660	0	NA	NA	NA	NA	NA	ensembl	NA	miRNA	ENSGALG00000028660
ENSGALG00000028666	0	NA	NA	NA	NA	NA	ensembl	NA	protein_coding	ENSGALG00000028666
ENSGALG00000028682	4.83969	-1.48843	2.03023	-0.733136	0.463476	NA	ensembl	Cbln2	protein_coding	ENSGALG00000028682
ENSGALG00000028697	0	NA	NA	NA	NA	NA	ensembl	GNAT1	pseudogene	ENSGALG00000028697
ENSGALG00000028706	0	NA	NA	NA	NA	NA	ensembl	F-KER	protein_coding	ENSGALG00000028706
ENSGALG00000028802	0	NA	NA	NA	NA	NA	ensembl	RF02271	misc_RNA	ENSGALG00000028802
ENSGALG00000028815	6.41999	0.0217086	0.725267	0.0299319	0.976121	NA	ensembl	NA	protein_coding	ENSGALG00000028815
ENSGALG00000028817	2.8792	-1.19411	1.75042	-0.682182	0.495124	NA	ensembl	OTX1	protein_coding	ENSGALG00000028817
ENSGALG00000028837	0	NA	NA	NA	NA	NA	ensembl	gga-mir-6567	miRNA	ENSGALG00000028837
ENSGALG00000028839	1.91132	0.0514354	1.85766	0.0276883	0.977911	NA	ensembl	GPHB5	protein_coding	ENSGALG00000028839
ENSGALG00000028843	0.384998	2.12285	3.11557	0.681368	0.495638	NA	ensembl	NA	protein_coding	ENSGALG00000028843
ENSGALG00000028858	6.49949	1.34069	1.03438	1.29613	0.19493	NA	ensembl	NA	protein_coding	ENSGALG00000028858
ENSGALG00000028860	0	NA	NA	NA	NA	NA	ensembl	RF02271	misc_RNA	ENSGALG00000028860
ENSGALG00000028871	25.4892	0.0696208	0.544573	0.127845	0.898272	0.996802	ensembl	SLC38A3	protein_coding	ENSGALG00000028871
ENSGALG00000028875	0.429847	-2.18118	3.10363	-0.702783	0.482191	NA	ensembl	RF02140	misc_RNA	ENSGALG00000028875
ENSGALG00000028877	0	NA	NA	NA	NA	NA	ensembl	gga-mir-6577	miRNA	ENSGALG00000028877
ENSGALG00000028886	0.786908	3.14767	3.07046	1.02514	0.305295	NA	ensembl	NA	protein_coding	ENSGALG00000028886
ENSGALG00000028895	0.355323	-1.93685	3.1177	-0.621243	0.53444	NA	ensembl	NA	protein_coding	ENSGALG00000028895
ENSGALG00000028930	0	NA	NA	NA	NA	NA	ensembl	RF02271	misc_RNA	ENSGALG00000028930
ENSGALG00000028950	0	NA	NA	NA	NA	NA	ensembl	RF02250	misc_RNA	ENSGALG00000028950
ENSGALG00000028975	3.67838	0.814432	2.07134	0.393192	0.694178	NA	ensembl	NA	pseudogene	ENSGALG00000028975
ENSGALG00000028983	28.3958	-0.376812	0.396532	-0.950269	0.341975	0.956283	ensembl	HOXA9	protein_coding	ENSGALG00000028983
ENSGALG00000028991	0	NA	NA	NA	NA	NA	ensembl	RNP	protein_coding	ENSGALG00000028991
ENSGALG00000029002	19.5469	-1.19113	0.747515	-1.59346	0.111057	0.778351	ensembl	XG	protein_coding	ENSGALG00000029002
ENSGALG00000029006	17.1358	0.760227	0.71296	1.0663	0.286289	0.94078	ensembl	SYPL1	protein_coding	ENSGALG00000029006
ENSGALG00000029015	0	NA	NA	NA	NA	NA	ensembl	TM6SF2	protein_coding	ENSGALG00000029015
ENSGALG00000029022	9.04275	-0.616724	0.931148	-0.662326	0.507762	NA	ensembl	NPAS3	protein_coding	ENSGALG00000029022
ENSGALG00000029023	0	NA	NA	NA	NA	NA	ensembl	DMRTB1	protein_coding	ENSGALG00000029023
ENSGALG00000029033	0.401627	-2.09287	3.10845	-0.673285	0.500766	NA	ensembl	NA	protein_coding	ENSGALG00000029033
ENSGALG00000029034	19.6885	-1.23904	0.503857	-2.45911	0.0139282	0.354656	ensembl	CTXN3	protein_coding	ENSGALG00000029034
ENSGALG00000029040	0.743276	-2.99085	3.07062	-0.974021	0.330046	NA	ensembl	NA	protein_coding	ENSGALG00000029040
ENSGALG00000029073	0.387625	2.13153	3.11504	0.68427	0.493805	NA	ensembl	NA	protein_coding	ENSGALG00000029073
ENSGALG00000029104	0	NA	NA	NA	NA	NA	ensembl	gga-mir-1732-2	miRNA	ENSGALG00000029104
ENSGALG00000029125	0	NA	NA	NA	NA	NA	ensembl	RF01969	misc_RNA	ENSGALG00000029125
ENSGALG00000029130	0	NA	NA	NA	NA	NA	ensembl	NA	pseudogene	ENSGALG00000029130
ENSGALG00000029151	4.82511	0.278012	1.27465	0.218108	0.827345	NA	ensembl	ISLR2	protein_coding	ENSGALG00000029151
ENSGALG00000029168	1.99042	0.822035	2.18104	0.3769	0.706248	NA	ensembl	NA	protein_coding	ENSGALG00000029168
ENSGALG00000029195	24.1407	0.713469	0.959943	0.743241	0.457336	0.974508	ensembl	STK32A	protein_coding	ENSGALG00000029195
ENSGALG00000029203	15.8065	-0.144914	0.590405	-0.245448	0.80611	0.994672	ensembl	sTnT	protein_coding	ENSGALG00000029203
ENSGALG00000029212	0	NA	NA	NA	NA	NA	ensembl	PADI2	protein_coding	ENSGALG00000029212
ENSGALG00000029227	1.32173	0.960021	2.73324	0.351239	0.725409	NA	ensembl	NA	lncRNA	ENSGALG00000029227
ENSGALG00000029252	0	NA	NA	NA	NA	NA	ensembl	NA	lncRNA	ENSGALG00000029252
ENSGALG00000029254	0	NA	NA	NA	NA	NA	ensembl	NA	lncRNA	ENSGALG00000029254
ENSGALG00000029278	0.709637	-0.449093	3.08634	-0.14551	0.884308	NA	ensembl	NA	pseudogene	ENSGALG00000029278
ENSGALG00000029331	0	NA	NA	NA	NA	NA	ensembl	NA	lncRNA	ENSGALG00000029331
ENSGALG00000029375	4.82867	-0.193934	1.24309	-0.15601	0.876025	NA	ensembl	NA	lncRNA	ENSGALG00000029375
ENSGALG00000029382	2.00195	-0.662736	2.17529	-0.304666	0.76062	NA	ensembl	BARX2	protein_coding	ENSGALG00000029382
ENSGALG00000029392	2.45354	0.361155	2.15123	0.167883	0.866675	NA	ensembl	GABRB3	protein_coding	ENSGALG00000029392
ENSGALG00000029393	0	NA	NA	NA	NA	NA	ensembl	HOXC10	protein_coding	ENSGALG00000029393
ENSGALG00000029426	0.781931	3.13906	3.07073	1.02225	0.306661	NA	ensembl	NA	lncRNA	ENSGALG00000029426
ENSGALG00000029432	0.387625	2.13153	3.11504	0.68427	0.493805	NA	ensembl	NA	lncRNA	ENSGALG00000029432
ENSGALG00000029439	0	NA	NA	NA	NA	NA	ensembl	HOXC9	protein_coding	ENSGALG00000029439
ENSGALG00000029445	0.786908	3.14767	3.07046	1.02514	0.305295	NA	ensembl	NA	protein_coding	ENSGALG00000029445
ENSGALG00000029454	0	NA	NA	NA	NA	NA	ensembl	NA	lncRNA	ENSGALG00000029454
ENSGALG00000029510	0	NA	NA	NA	NA	NA	ensembl	STK32B	protein_coding	ENSGALG00000029510
ENSGALG00000029521	1.40916	-2.53936	2.65882	-0.95507	0.339542	NA	ensembl	NA	protein_coding	ENSGALG00000029521
ENSGALG00000029526	0	NA	NA	NA	NA	NA	ensembl	NA	protein_coding	ENSGALG00000029526
ENSGALG00000029545	54.3289	0.000347986	1.7121	0.00020325	0.999838	0.999895	ensembl	Smad7b	protein_coding	ENSGALG00000029545
ENSGALG00000029560	0	NA	NA	NA	NA	NA	ensembl	NA	lncRNA	ENSGALG00000029560
ENSGALG00000029606	2.36007	-0.276532	2.15655	-0.128229	0.897968	NA	ensembl	MYH1E	protein_coding	ENSGALG00000029606
ENSGALG00000029613	0	NA	NA	NA	NA	NA	ensembl	NA	lncRNA	ENSGALG00000029613
ENSGALG00000029631	0.480838	1.554	3.11507	0.498865	0.617875	NA	ensembl	NA	lncRNA	ENSGALG00000029631
ENSGALG00000029634	0	NA	NA	NA	NA	NA	ensembl	gga-mir-7439	miRNA	ENSGALG00000029634
ENSGALG00000029648	0	NA	NA	NA	NA	NA	ensembl	TH	protein_coding	ENSGALG00000029648
ENSGALG00000029660	0	NA	NA	NA	NA	NA	ensembl	NA	protein_coding	ENSGALG00000029660
ENSGALG00000029675	0.888309	-3.25057	3.06335	-1.06112	0.288637	NA	ensembl	MARCH4	protein_coding	ENSGALG00000029675
ENSGALG00000029677	13.6395	1.2967	0.934557	1.3875	0.165288	0.846548	ensembl	NME8	protein_coding	ENSGALG00000029677
ENSGALG00000029692	0	NA	NA	NA	NA	NA	ensembl	NEUROG1	protein_coding	ENSGALG00000029692
ENSGALG00000029704	0.654448	2.87	3.07977	0.931885	0.351396	NA	ensembl	NA	lncRNA	ENSGALG00000029704
ENSGALG00000029735	0	NA	NA	NA	NA	NA	ensembl	NA	lncRNA	ENSGALG00000029735
ENSGALG00000029779	0	NA	NA	NA	NA	NA	ensembl	GSX1	protein_coding	ENSGALG00000029779
ENSGALG00000029788	3.42905	-2.01683	2.03594	-0.990611	0.321876	NA	ensembl	CCK	protein_coding	ENSGALG00000029788
ENSGALG00000029796	4.14685	0.633854	1.75405	0.361366	0.717826	NA	ensembl	NA	lncRNA	ENSGALG00000029796
ENSGALG00000029819	38.3636	0.105689	0.40729	0.259492	0.795256	0.994672	ensembl	SCG2	protein_coding	ENSGALG00000029819
ENSGALG00000029827	0	NA	NA	NA	NA	NA	ensembl	NA	protein_coding	ENSGALG00000029827
ENSGALG00000029830	0	NA	NA	NA	NA	NA	ensembl	NA	lncRNA	ENSGALG00000029830
ENSGALG00000029832	0.4876	2.42731	3.09878	0.783314	0.433443	NA	ensembl	NA	lncRNA	ENSGALG00000029832
ENSGALG00000029842	6.76889	0.936656	1.00081	0.9359	0.349325	NA	ensembl	NA	protein_coding	ENSGALG00000029842
ENSGALG00000029853	2.59529	-0.0815215	1.54074	-0.0529105	0.957803	NA	ensembl	NA	lncRNA	ENSGALG00000029853
ENSGALG00000029865	1.93443	-1.57886	2.1332	-0.740139	0.459215	NA	ensembl	NA	lncRNA	ENSGALG00000029865
ENSGALG00000029882	0	NA	NA	NA	NA	NA	ensembl	MYADML2	protein_coding	ENSGALG00000029882
ENSGALG00000029931	0	NA	NA	NA	NA	NA	ensembl	NA	lncRNA	ENSGALG00000029931
ENSGALG00000029944	1.08461	3.60954	3.0584	1.18021	0.237918	NA	ensembl	FAM222A	protein_coding	ENSGALG00000029944
ENSGALG00000029958	0	NA	NA	NA	NA	NA	ensembl	NA	pseudogene	ENSGALG00000029958
ENSGALG00000029971	0.942211	-1.16029	3.05825	-0.379396	0.704394	NA	ensembl	PGLYRP2	protein_coding	ENSGALG00000029971
ENSGALG00000029985	0.189373	0.0748578	3.16075	0.0236836	0.981105	NA	ensembl	NA	lncRNA	ENSGALG00000029985
ENSGALG00000029989	0.490198	2.46707	3.09683	0.796644	0.425658	NA	ensembl	gga-mir-301a	miRNA	ENSGALG00000029989
ENSGALG00000030002	2.86034	-0.588016	2.55614	-0.230041	0.81806	NA	ensembl	KRT18	protein_coding	ENSGALG00000030002
ENSGALG00000030006	0	NA	NA	NA	NA	NA	ensembl	NA	lncRNA	ENSGALG00000030006
ENSGALG00000030012	0	NA	NA	NA	NA	NA	ensembl	EMILIN3	protein_coding	ENSGALG00000030012
ENSGALG00000030029	0	NA	NA	NA	NA	NA	ensembl	NA	lncRNA	ENSGALG00000030029
ENSGALG00000030031	0.411938	-2.12622	3.1066	-0.684422	0.493709	NA	ensembl	TTPA	protein_coding	ENSGALG00000030031
ENSGALG00000030032	0.384998	2.12285	3.11557	0.681368	0.495638	NA	ensembl	SLC4A10	protein_coding	ENSGALG00000030032
ENSGALG00000030056	0.3657	2.00444	3.12309	0.641814	0.520994	NA	ensembl	NA	protein_coding	ENSGALG00000030056
ENSGALG00000030088	0	NA	NA	NA	NA	NA	ensembl	NA	lncRNA	ENSGALG00000030088
ENSGALG00000030101	13.0278	-0.168227	1.03947	-0.161839	0.871432	0.994672	ensembl	CSDC2	protein_coding	ENSGALG00000030101
ENSGALG00000030121	0.694632	2.9673	3.07631	0.964566	0.334762	NA	ensembl	NA	protein_coding	ENSGALG00000030121
ENSGALG00000030128	0	NA	NA	NA	NA	NA	ensembl	NA	protein_coding	ENSGALG00000030128
ENSGALG00000030141	1.27264	3.84024	3.05366	1.25759	0.208542	NA	ensembl	NA	lncRNA	ENSGALG00000030141
ENSGALG00000030151	23.3815	-0.47533	0.945359	-0.502804	0.615102	0.994672	ensembl	LUZP2	protein_coding	ENSGALG00000030151
ENSGALG00000030155	0	NA	NA	NA	NA	NA	ensembl	NA	lncRNA	ENSGALG00000030155
ENSGALG00000030160	7.86444	-0.038203	0.666732	-0.0572989	0.954307	NA	ensembl	DRC7	protein_coding	ENSGALG00000030160
ENSGALG00000030173	0.665888	-0.341782	3.09478	-0.110438	0.912062	NA	ensembl	WNT2	protein_coding	ENSGALG00000030173
ENSGALG00000030209	0.841785	-3.15997	3.06574	-1.03074	0.302664	NA	ensembl	CPZ	protein_coding	ENSGALG00000030209
ENSGALG00000030226	0.196293	-1.07928	3.16075	-0.341465	0.732754	NA	ensembl	gga-mir-6553	miRNA	ENSGALG00000030226
ENSGALG00000030237	0.784558	3.14361	3.07059	1.02378	0.305938	NA	ensembl	PITX1	protein_coding	ENSGALG00000030237
ENSGALG00000030242	0	NA	NA	NA	NA	NA	ensembl	EDMTFH	protein_coding	ENSGALG00000030242
ENSGALG00000030255	1.83359	-0.42124	2.19264	-0.192115	0.847652	NA	ensembl	AMBP	protein_coding	ENSGALG00000030255
ENSGALG00000030258	0	NA	NA	NA	NA	NA	ensembl	NA	lncRNA	ENSGALG00000030258
ENSGALG00000030282	0	NA	NA	NA	NA	NA	ensembl	gga-mir-7471	miRNA	ENSGALG00000030282
ENSGALG00000030350	1.71718	0.702842	2.64275	0.265951	0.790277	NA	ensembl	NA	protein_coding	ENSGALG00000030350
ENSGALG00000030353	1.10359	0.670269	3.01905	0.222013	0.824304	NA	ensembl	SOX1	protein_coding	ENSGALG00000030353
ENSGALG00000030356	1.11553	0.696837	2.81341	0.247684	0.804379	NA	ensembl	OTOP1	protein_coding	ENSGALG00000030356
ENSGALG00000030372	4.64189	-0.598784	1.74059	-0.344011	0.730838	NA	ensembl	MPZ	protein_coding	ENSGALG00000030372
ENSGALG00000030377	2.28376	-1.67284	1.5411	-1.08548	0.277708	NA	ensembl	MDFI	protein_coding	ENSGALG00000030377
ENSGALG00000030383	0	NA	NA	NA	NA	NA	ensembl	SPATA16	protein_coding	ENSGALG00000030383
ENSGALG00000030405	0	NA	NA	NA	NA	NA	ensembl	NA	protein_coding	ENSGALG00000030405
ENSGALG00000030416	0.861007	0.352298	3.05091	0.115473	0.90807	NA	ensembl	NA	protein_coding	ENSGALG00000030416
ENSGALG00000030434	1.24012	0.288402	1.38971	0.207527	0.835598	NA	ensembl	gga-mir-130b	miRNA	ENSGALG00000030434
ENSGALG00000030442	14.4792	-1.3081	0.575587	-2.27263	0.0230484	0.447801	ensembl	FOXC1	pseudogene	ENSGALG00000030442
ENSGALG00000030461	0	NA	NA	NA	NA	NA	ensembl	ADIRF	protein_coding	ENSGALG00000030461
ENSGALG00000030483	0	NA	NA	NA	NA	NA	ensembl	NA	protein_coding	ENSGALG00000030483
ENSGALG00000030486	0	NA	NA	NA	NA	NA	ensembl	NA	pseudogene	ENSGALG00000030486
ENSGALG00000030493	24.6517	0.466932	0.502846	0.928579	0.353107	0.957312	ensembl	ENTPD3	protein_coding	ENSGALG00000030493
ENSGALG00000030501	1.68217	-0.165815	2.96973	-0.0558352	0.955473	NA	ensembl	NA	lncRNA	ENSGALG00000030501
ENSGALG00000030506	0.0962495	0.651927	3.16075	0.206257	0.83659	NA	ensembl	NA	protein_coding	ENSGALG00000030506
ENSGALG00000030516	0	NA	NA	NA	NA	NA	ensembl	EMX1	protein_coding	ENSGALG00000030516
ENSGALG00000030534	9.48704	-0.253586	0.869421	-0.291672	0.770537	NA	ensembl	SYT17	protein_coding	ENSGALG00000030534
ENSGALG00000030545	0.64727	-2.79229	3.07712	-0.907435	0.364177	NA	ensembl	SLC35D3	protein_coding	ENSGALG00000030545
ENSGALG00000030546	5.41141	0.369212	1.05628	0.349539	0.726685	NA	ensembl	CLEC19A	protein_coding	ENSGALG00000030546
ENSGALG00000030554	44.8291	-0.292405	0.384444	-0.760591	0.446902	0.974477	ensembl	KCNN3	protein_coding	ENSGALG00000030554
ENSGALG00000030564	1.55522	0.763981	1.6436	0.464821	0.642059	NA	ensembl	NA	lncRNA	ENSGALG00000030564
ENSGALG00000030566	0.484531	2.4519	3.09757	0.791556	0.428619	NA	ensembl	NA	lncRNA	ENSGALG00000030566
ENSGALG00000030588	15.4128	0.145274	0.533141	0.272486	0.785248	0.994672	ensembl	GALNTL6	protein_coding	ENSGALG00000030588
ENSGALG00000030596	0	NA	NA	NA	NA	NA	ensembl	EDYM1	protein_coding	ENSGALG00000030596
ENSGALG00000030608	0	NA	NA	NA	NA	NA	ensembl	gga-mir-1741	miRNA	ENSGALG00000030608
ENSGALG00000030614	4.36757	-0.168063	1.49118	-0.112705	0.910265	NA	ensembl	ADH1C	protein_coding	ENSGALG00000030614
ENSGALG00000030629	0	NA	NA	NA	NA	NA	ensembl	KRT6A	protein_coding	ENSGALG00000030629
ENSGALG00000030660	0	NA	NA	NA	NA	NA	ensembl	DNAJC5B	protein_coding	ENSGALG00000030660
ENSGALG00000030676	0.628798	2.81667	3.08177	0.913976	0.36073	NA	ensembl	NA	pseudogene	ENSGALG00000030676
ENSGALG00000030678	0.102984	-0.502214	3.16075	-0.158891	0.873755	NA	ensembl	NA	lncRNA	ENSGALG00000030678
ENSGALG00000030684	0.429847	-2.18118	3.10363	-0.702783	0.482191	NA	ensembl	NA	lncRNA	ENSGALG00000030684
ENSGALG00000030724	0	NA	NA	NA	NA	NA	ensembl	NA	protein_coding	ENSGALG00000030724
ENSGALG00000030765	0	NA	NA	NA	NA	NA	ensembl	NA	lncRNA	ENSGALG00000030765
ENSGALG00000030767	43.1545	0.0189315	0.347763	0.054438	0.956586	0.998498	ensembl	NA	protein_coding	ENSGALG00000030767
ENSGALG00000030793	5.8395	-1.16692	0.797077	-1.464	0.143193	NA	ensembl	KCNE2	protein_coding	ENSGALG00000030793
ENSGALG00000030801	0.411938	-2.12622	3.1066	-0.684422	0.493709	NA	ensembl	CCK1R	protein_coding	ENSGALG00000030801
ENSGALG00000030821	65.5349	0.584822	0.277021	2.11112	0.0347624	0.53083	ensembl	CBLN4	protein_coding	ENSGALG00000030821
ENSGALG00000030822	0	NA	NA	NA	NA	NA	ensembl	DRGX	protein_coding	ENSGALG00000030822
ENSGALG00000030855	0.931754	0.096273	3.03654	0.0317048	0.974707	NA	ensembl	NA	protein_coding	ENSGALG00000030855
ENSGALG00000030858	0.384998	2.12285	3.11557	0.681368	0.495638	NA	ensembl	FRMD5	protein_coding	ENSGALG00000030858
ENSGALG00000030875	0	NA	NA	NA	NA	NA	ensembl	HMX2	protein_coding	ENSGALG00000030875
ENSGALG00000030885	0.177662	-1.07928	3.16075	-0.341465	0.732754	NA	ensembl	OR51Q1	protein_coding	ENSGALG00000030885
ENSGALG00000030889	0	NA	NA	NA	NA	NA	ensembl	FOXA2	protein_coding	ENSGALG00000030889
ENSGALG00000030913	36.3569	-0.177612	0.430407	-0.412662	0.679854	0.994672	ensembl	NA	pseudogene	ENSGALG00000030913
ENSGALG00000030929	0.387625	2.13153	3.11504	0.68427	0.493805	NA	ensembl	STMN4	protein_coding	ENSGALG00000030929
ENSGALG00000030944	10.3717	-0.789036	0.966617	-0.816286	0.414337	NA	ensembl	Pax3	protein_coding	ENSGALG00000030944
ENSGALG00000030960	0.841785	-3.15997	3.06574	-1.03074	0.302664	NA	ensembl	TRIM67	protein_coding	ENSGALG00000030960
ENSGALG00000030982	3.17478	-0.0800554	1.82297	-0.0439148	0.964972	NA	ensembl	NA	lncRNA	ENSGALG00000030982
ENSGALG00000030985	38.5274	0.054949	0.395624	0.138892	0.889536	0.996111	ensembl	MYH7B	protein_coding	ENSGALG00000030985
ENSGALG00000030991	0	NA	NA	NA	NA	NA	ensembl	IRX1	protein_coding	ENSGALG00000030991
ENSGALG00000030996	3.0273	1.26134	2.46549	0.511598	0.608932	NA	ensembl	NA	protein_coding	ENSGALG00000030996
ENSGALG00000030997	0	NA	NA	NA	NA	NA	ensembl	NA	miRNA	ENSGALG00000030997
ENSGALG00000031010	0.411938	-2.12622	3.1066	-0.684422	0.493709	NA	ensembl	OLIG2	protein_coding	ENSGALG00000031010
ENSGALG00000031045	34.3235	0.59101	0.326608	1.80954	0.0703673	0.683079	ensembl	NA	lncRNA	ENSGALG00000031045
ENSGALG00000031051	2.05331	-2.30598	1.74026	-1.32508	0.185145	NA	ensembl	NA	lncRNA	ENSGALG00000031051
ENSGALG00000031075	0	NA	NA	NA	NA	NA	ensembl	NA	lncRNA	ENSGALG00000031075
ENSGALG00000031076	0	NA	NA	NA	NA	NA	ensembl	ESRP1	protein_coding	ENSGALG00000031076
ENSGALG00000031144	0.198466	1.229	3.16075	0.388832	0.6974	NA	ensembl	ZIC3	protein_coding	ENSGALG00000031144
ENSGALG00000031164	0.387625	2.13153	3.11504	0.68427	0.493805	NA	ensembl	WFDC2	protein_coding	ENSGALG00000031164
ENSGALG00000031183	0	NA	NA	NA	NA	NA	ensembl	CRYBG2	protein_coding	ENSGALG00000031183
ENSGALG00000031196	0.369869	-1.988	3.11456	-0.638291	0.523284	NA	ensembl	NA	lncRNA	ENSGALG00000031196
ENSGALG00000031211	1.74161	-0.0799788	2.96712	-0.026955	0.978496	NA	ensembl	LBX2	protein_coding	ENSGALG00000031211
ENSGALG00000031266	0	NA	NA	NA	NA	NA	ensembl	NA	pseudogene	ENSGALG00000031266
ENSGALG00000031293	0	NA	NA	NA	NA	NA	ensembl	SLCO1A2	protein_coding	ENSGALG00000031293
ENSGALG00000031300	0	NA	NA	NA	NA	NA	ensembl	NA	pseudogene	ENSGALG00000031300
ENSGALG00000031301	8.74187	-1.27886	0.957221	-1.33602	0.181544	NA	ensembl	TULP1	protein_coding	ENSGALG00000031301
ENSGALG00000031302	0	NA	NA	NA	NA	NA	ensembl	NA	lncRNA	ENSGALG00000031302
ENSGALG00000031336	16.2667	0.204763	0.474198	0.431808	0.665881	0.994672	ensembl	NA	lncRNA	ENSGALG00000031336
ENSGALG00000031338	0.673747	2.9263	3.07774	0.950796	0.341708	NA	ensembl	NA	lncRNA	ENSGALG00000031338
ENSGALG00000031349	0.0969062	0.651927	3.16075	0.206257	0.83659	NA	ensembl	gga-mir-1577	miRNA	ENSGALG00000031349
ENSGALG00000031360	4.60989	-0.554963	1.22401	-0.453399	0.650261	NA	ensembl	NA	protein_coding	ENSGALG00000031360
ENSGALG00000031372	0	NA	NA	NA	NA	NA	ensembl	GOLGA7B	protein_coding	ENSGALG00000031372
ENSGALG00000031373	10.8311	-0.68455	0.604278	-1.13284	0.257282	NA	ensembl	PADIL	pseudogene	ENSGALG00000031373
ENSGALG00000031400	0	NA	NA	NA	NA	NA	ensembl	NA	lncRNA	ENSGALG00000031400
ENSGALG00000031402	0	NA	NA	NA	NA	NA	ensembl	NA	lncRNA	ENSGALG00000031402
ENSGALG00000031410	0	NA	NA	NA	NA	NA	ensembl	ENPEP	protein_coding	ENSGALG00000031410
ENSGALG00000031423	2.60796	0.330319	1.16598	0.283298	0.776949	NA	ensembl	DMRTA2	protein_coding	ENSGALG00000031423
ENSGALG00000031427	2.30256	2.36512	2.06174	1.14715	0.25132	NA	ensembl	NA	protein_coding	ENSGALG00000031427
ENSGALG00000031436	0	NA	NA	NA	NA	NA	ensembl	RF01954	misc_RNA	ENSGALG00000031436
ENSGALG00000031449	2.98748	-0.443253	1.51485	-0.292605	0.769824	NA	ensembl	KCNV1	protein_coding	ENSGALG00000031449
ENSGALG00000031485	0	NA	NA	NA	NA	NA	ensembl	NA	lncRNA	ENSGALG00000031485
ENSGALG00000031532	0	NA	NA	NA	NA	NA	ensembl	NA	lncRNA	ENSGALG00000031532
ENSGALG00000031533	0	NA	NA	NA	NA	NA	ensembl	NA	protein_coding	ENSGALG00000031533
ENSGALG00000031578	2.60114	-0.101292	1.85759	-0.0545287	0.956514	NA	ensembl	CSMD3	protein_coding	ENSGALG00000031578
ENSGALG00000031583	8.74687	-0.192037	0.940133	-0.204265	0.838146	NA	ensembl	NA	pseudogene	ENSGALG00000031583
ENSGALG00000031605	12.9964	-0.786443	0.60405	-1.30195	0.192933	0.876759	ensembl	POU3F1	protein_coding	ENSGALG00000031605
ENSGALG00000031632	0	NA	NA	NA	NA	NA	ensembl	NA	lncRNA	ENSGALG00000031632
ENSGALG00000031636	0.369869	-1.988	3.11456	-0.638291	0.523284	NA	ensembl	NA	lncRNA	ENSGALG00000031636
ENSGALG00000031645	0.282068	-0.502212	3.16075	-0.15889	0.873755	NA	ensembl	NA	lncRNA	ENSGALG00000031645
ENSGALG00000031651	0.189373	0.0748578	3.16075	0.0236836	0.981105	NA	ensembl	NA	lncRNA	ENSGALG00000031651
ENSGALG00000031659	0	NA	NA	NA	NA	NA	ensembl	NA	protein_coding	ENSGALG00000031659
[truncated: 29,959 more rows]

## Sheet: GEDs_padj<0.05
Sequence ID	baseMean	log2FoldChange	lfcSE	stat	pvalue	padj	source	gene_name	gene_biotype	ENSEMBL
Gg_ID.15582	150.747	-4.82541	0.944697	-5.10789	3.25775e-07	0.000245705	NA	NA	NA	NA
Gg_ID.15560	44.0601	-4.06888	0.878472	-4.63177	3.62558e-06	0.00133815	NA	NA	NA	NA
Gg_ID.14312	88.1022	-3.21897	0.720096	-4.4702	7.81457e-06	0.00246472	NA	NA	NA	NA
Gg_ID.20778	67.4918	-2.58467	0.731248	-3.5346	0.000408389	0.0426767	NA	NA	NA	NA
Gg_ID.4772	50.75	-2.25424	0.614277	-3.66974	0.000242801	0.0294537	StringTie	SPIK5	protein_coding	ENSGALG00000031496
Gg_ID.15554	26.8576	-2.17106	0.573382	-3.78641	0.000152837	0.0219113	NA	NA	NA	NA
Gg_ID.310	430.802	-2.0934	0.586066	-3.57195	0.000354334	0.0385421	NA	NA	NA	NA
Gg_ID.10813	148.284	-1.75736	0.35389	-4.96583	6.84073e-07	0.000474664	NA	NA	NA	NA
Gg_ID.4262	23.1937	-1.62493	0.461412	-3.52165	0.000428876	0.0442252	NA	NA	NA	NA
Gg_ID.19898	36.2019	-1.49102	0.427928	-3.48427	0.000493485	0.0491982	StringTie	SELENOP2	lncRNA	ENSGALG00000041228
Gg_ID.17833	27359.6	-1.43209	0.239842	-5.97099	2.35816e-09	5.84386e-06	StringTie	HSPA2	pseudogene	ENSGALG00000011715
Gg_ID.8097	81.6624	-1.26557	0.268323	-4.71659	2.39829e-06	0.0011793	StringTie	TMEM158	protein_coding	ENSGALG00000034326
Gg_ID.5161	476.371	-1.22308	0.336356	-3.63625	0.000276633	0.0319917	StringTie	RASD1	protein_coding	ENSGALG00000004860
Gg_ID.9563	9019.01	-1.19247	0.29309	-4.06863	4.72908e-05	0.00928657	StringTie	YWHAB	protein_coding	ENSGALG00000004143
Gg_ID.8870	74.0483	-1.12083	0.28943	-3.87253	0.000107712	0.0168332	NA	NA	NA	NA
Gg_ID.20319	59.9275	-1.07689	0.261226	-4.12247	3.74839e-05	0.00764979	NA	NA	NA	NA
Gg_ID.12907	69.3868	-1.06164	0.253698	-4.18468	2.85564e-05	0.00643334	StringTie	LRRC73	protein_coding	ENSGALG00000043831
Gg_ID.741	894.831	-1.00867	0.276545	-3.64741	0.000264901	0.0310489	StringTie	APOLD1	protein_coding	ENSGALG00000053511
Gg_ID.7829	360.879	-0.967096	0.232331	-4.16258	3.14678e-05	0.0068234	StringTie	PDK4	protein_coding	ENSGALG00000009700
Gg_ID.22189	478.186	-0.935212	0.236159	-3.9601	7.49182e-05	0.0129961	StringTie	NA	protein_coding	ENSGALG00000026928
Gg_ID.10381	145.833	-0.88703	0.240772	-3.68411	0.0002295	0.0286292	NA	NA	NA	NA
Gg_ID.20892	585.979	-0.875712	0.23738	-3.68908	0.00022507	0.0282919	NA	NA	NA	NA
Gg_ID.17520	203.612	-0.856885	0.211292	-4.05546	5.00353e-05	0.00962693	NA	NA	NA	NA
Gg_ID.20033	9992.16	-0.849163	0.214116	-3.96591	7.31162e-05	0.0128116	StringTie	JUN	protein_coding	ENSGALG00000010870
Gg_ID.11880	281.478	-0.849134	0.224021	-3.79043	0.000150388	0.0217398	StringTie	NA	pseudogene	ENSGALG00000026789
Gg_ID.3758	210.515	-0.835355	0.234028	-3.56946	0.000357714	0.0385421	StringTie	NA	pseudogene	ENSGALG00000002957
Gg_ID.4715	5604.01	-0.808594	0.191386	-4.22494	2.39006e-05	0.00560274	StringTie	gga-mir-3523	miRNA	ENSGALG00000025955
Gg_ID.4715	5604.01	-0.808594	0.191386	-4.22494	2.39006e-05	0.00560274	StringTie	DUSP1	protein_coding	ENSGALG00000040360
Gg_ID.19114	240.638	-0.798392	0.220058	-3.6281	0.00028552	0.0328007	StringTie	ABCB11	protein_coding	ENSGALG00000010891
Gg_ID.9710	152.394	-0.766967	0.194838	-3.93643	8.27022e-05	0.0138228	StringTie	TCF15	protein_coding	ENSGALG00000026276
Gg_ID.22334	202.453	-0.706887	0.200447	-3.52655	0.000421013	0.0437324	StringTie	CORO2A	protein_coding	ENSGALG00000001933
Gg_ID.6781	750.711	-0.667977	0.181052	-3.68942	0.000224764	0.0282919	StringTie	TMEM100	protein_coding	ENSGALG00000026465
Gg_ID.14688	159.012	-0.639502	0.165976	-3.85298	0.000116688	0.0179131	NA	NA	NA	NA
Gg_ID.20199	905.648	-0.626858	0.148164	-4.23083	2.32833e-05	0.0055328	StringTie	PROCR	protein_coding	ENSGALG00000006547
Gg_ID.12259	3264.33	-0.623317	0.142085	-4.38695	1.14953e-05	0.00321629	StringTie	ISYNA1	protein_coding	ENSGALG00000030344
Gg_ID.345	3215.39	-0.582318	0.158136	-3.68239	0.000231054	0.0286292	StringTie	PIM3	protein_coding	ENSGALG00000023576
Gg_ID.7074	369.602	-0.557048	0.156712	-3.5546	0.000378552	0.0403886	StringTie	AUTS2	protein_coding	ENSGALG00000001153
Gg_ID.9900	1037.4	-0.545677	0.147419	-3.70154	0.000214291	0.0275356	StringTie	PLEKHG5	protein_coding	ENSGALG00000027476
Gg_ID.14623	1174.08	-0.536964	0.148262	-3.62173	0.000292643	0.0333979	StringTie	RAPGEF3	protein_coding	ENSGALG00000043775
Gg_ID.7118	2103.45	-0.534602	0.152738	-3.50011	0.000465065	0.046904	StringTie	RASA4	pseudogene	ENSGALG00000001876
Gg_ID.20652	1901.36	-0.530244	0.125607	-4.22144	2.42751e-05	0.00561466	StringTie	C3orf33	protein_coding	ENSGALG00000026293
Gg_ID.20652	1901.36	-0.530244	0.125607	-4.22144	2.42751e-05	0.00561466	StringTie	NA	protein_coding	ENSGALG00000010302
Gg_ID.858	230.697	-0.499788	0.139958	-3.57099	0.00035564	0.0385421	StringTie	CBY1	protein_coding	ENSGALG00000012218
Gg_ID.3204	2997.63	-0.441802	0.125497	-3.52043	0.000430856	0.0442252	StringTie	DNAJA4	protein_coding	ENSGALG00000036850
Gg_ID.6776	469.471	-0.421771	0.115349	-3.65649	0.000255693	0.030437	StringTie	HLF	protein_coding	ENSGALG00000003059
Gg_ID.16470	3727.23	-0.413727	0.0999951	-4.13747	3.51156e-05	0.00733915	StringTie	FAM53A	protein_coding	ENSGALG00000015713
Gg_ID.2046	1421.38	-0.378242	0.0975102	-3.879	0.000104886	0.0168332	StringTie	RAI2	protein_coding	ENSGALG00000016538
Gg_ID.15953	21679.5	-0.368204	0.0859631	-4.28328	1.84158e-05	0.00469794	StringTie	IGFBP7	protein_coding	ENSGALG00000037332
Gg_ID.13295	6697.8	-0.352046	0.0982302	-3.58389	0.000338513	0.0374024	StringTie	STX7	protein_coding	ENSGALG00000034374
Gg_ID.3422	2046.74	-0.314118	0.0796535	-3.94356	8.02817e-05	0.0136534	StringTie	TLNRD1	protein_coding	ENSGALG00000006399
Gg_ID.16886	10933.8	-0.308088	0.0878178	-3.50826	0.00045104	0.0457555	StringTie	SWAP70	protein_coding	ENSGALG00000005750
Gg_ID.15686	813.645	0.245655	0.0691219	3.55394	0.000379509	0.0403886	StringTie	RNF150	protein_coding	ENSGALG00000009865
Gg_ID.16891	1976.86	0.278812	0.0654094	4.26257	2.02086e-05	0.00493744	StringTie	WEE1	protein_coding	ENSGALG00000005769
Gg_ID.2783	8105.18	0.280017	0.0768779	3.64236	0.000270149	0.0314515	StringTie	BIRC2	protein_coding	ENSGALG00000017186
Gg_ID.15750	1242.67	0.287056	0.0797351	3.60012	0.000318075	0.0355977	StringTie	NA	protein_coding	ENSGALG00000048187
Gg_ID.15750	1242.67	0.287056	0.0797351	3.60012	0.000318075	0.0355977	StringTie	NA	protein_coding	ENSGALG00000010195
Gg_ID.4913	6481.65	0.294154	0.0740241	3.97376	7.07456e-05	0.0125227	StringTie	IRF1	protein_coding	ENSGALG00000006785
Gg_ID.1389	3002.5	0.314776	0.0813824	3.86786	0.000109794	0.0170053	StringTie	NCAPD2	protein_coding	ENSGALG00000039448
Gg_ID.12585	3073.05	0.341075	0.0906376	3.76306	0.000167844	0.0231078	StringTie	RRBP1	protein_coding	ENSGALG00000008676
Gg_ID.16744	2310.98	0.35349	0.094215	3.75195	0.000175466	0.0237987	StringTie	NA	protein_coding	ENSGALG00000045185
Gg_ID.20668	19923.3	0.35547	0.0857901	4.14349	3.42065e-05	0.00723634	StringTie	MBNL1	protein_coding	ENSGALG00000029190
Gg_ID.11349	2125.65	0.362289	0.0961541	3.76779	0.000164697	0.0231078	StringTie	KCNA3	protein_coding	ENSGALG00000036942
Gg_ID.8782	1576.5	0.36345	0.0981119	3.70444	0.000211857	0.0275356	StringTie	NDC80	protein_coding	ENSGALG00000014801
Gg_ID.17286	2554.87	0.364415	0.0994347	3.66487	0.000247464	0.0298108	StringTie	NUSAP1	protein_coding	ENSGALG00000008584
Gg_ID.14614	1807.68	0.378513	0.0859928	4.40168	1.07414e-05	0.0030546	StringTie	RACGAP1	protein_coding	ENSGALG00000033231
Gg_ID.11890	8362.2	0.380722	0.0889706	4.27919	1.87575e-05	0.00471575	StringTie	TOP2A	protein_coding	ENSGALG00000003922
Gg_ID.9722	4310.37	0.380783	0.0841808	4.52339	6.08565e-06	0.00199184	StringTie	TPX2	protein_coding	ENSGALG00000006267
Gg_ID.2160	1752.08	0.383623	0.0776222	4.94219	7.7251e-07	0.000496324	StringTie	ATP10A	protein_coding	ENSGALG00000043118
Gg_ID.3568	2039.81	0.384603	0.0836524	4.59764	4.27309e-06	0.00151276	StringTie	KIF23	protein_coding	ENSGALG00000008095
Gg_ID.7433	2119.66	0.384946	0.107134	3.59314	0.000326719	0.0363307	StringTie	FBXO39	protein_coding	ENSGALG00000029322
Gg_ID.18463	5311.83	0.386376	0.08716	4.43295	9.29541e-06	0.00277073	StringTie	KIF11	protein_coding	ENSGALG00000030597
Gg_ID.9818	1173.88	0.390047	0.105639	3.69227	0.000222263	0.0282919	StringTie	AURKA	protein_coding	ENSGALG00000007768
Gg_ID.12499	2866.86	0.391948	0.107228	3.65529	0.000256896	0.030437	StringTie	SLC1A4	protein_coding	ENSGALG00000008811
Gg_ID.5763	3690.94	0.394691	0.103028	3.8309	0.000127677	0.0191783	StringTie	TRAFD1	protein_coding	ENSGALG00000043208
Gg_ID.19752	2456.52	0.410545	0.110901	3.70192	0.000213974	0.0275356	StringTie	RPAP2	protein_coding	ENSGALG00000005953
Gg_ID.2174	1824.58	0.41645	0.110623	3.76458	0.000166832	0.0231078	StringTie	MITD1	protein_coding	ENSGALG00000016759
Gg_ID.16171	1860.22	0.418373	0.1044	4.00742	6.1386e-05	0.0110923	StringTie	CENPE	protein_coding	ENSGALG00000013208
Gg_ID.19885	1176.79	0.419717	0.111443	3.7662	0.00016575	0.0231078	StringTie	KIF2C	protein_coding	ENSGALG00000010120
Gg_ID.3159	3913.03	0.425331	0.109017	3.90152	9.55922e-05	0.0154976	StringTie	NA	protein_coding	ENSGALG00000045534
Gg_ID.3159	3913.03	0.425331	0.109017	3.90152	9.55922e-05	0.0154976	StringTie	STOML1	protein_coding	ENSGALG00000001470
Gg_ID.19575	583.189	0.427476	0.111618	3.8298	0.000128246	0.0191783	StringTie	CENPL	protein_coding	ENSGALG00000038411
Gg_ID.322	1198.07	0.428088	0.118681	3.60705	0.000309696	0.0348851	StringTie	GTSE1	protein_coding	ENSGALG00000004897
Gg_ID.4179	654.439	0.434205	0.101055	4.29671	1.73351e-05	0.00448825	StringTie	TRAIP	protein_coding	ENSGALG00000002908
Gg_ID.1237	3396.66	0.435961	0.116202	3.75175	0.000175606	0.0237987	StringTie	ZC3HAV1	protein_coding	ENSGALG00000013911
Gg_ID.12378	1953.64	0.44209	0.0938913	4.70853	2.49512e-06	0.0011793	StringTie	BUB1	protein_coding	ENSGALG00000008233
Gg_ID.21580	9275.2	0.443802	0.112756	3.93594	8.28714e-05	0.0138228	StringTie	CCL19	protein_coding	ENSGALG00000028256
Gg_ID.272	2098.33	0.444273	0.110452	4.02232	5.7627e-05	0.0105227	StringTie	SRPK2	protein_coding	ENSGALG00000008154
Gg_ID.11045	1722.77	0.447291	0.0975626	4.58465	4.54744e-06	0.00154676	StringTie	IQGAP3	protein_coding	ENSGALG00000049193
Gg_ID.16715	2334.72	0.450875	0.111499	4.04376	5.26006e-05	0.00981142	StringTie	BUB1B	protein_coding	ENSGALG00000036892
Gg_ID.18743	8052.78	0.45257	0.119287	3.79395	0.000148271	0.0216474	StringTie	NA	protein_coding	ENSGALG00000025996
Gg_ID.16112	554.457	0.460274	0.10343	4.4501	8.5831e-06	0.00265877	StringTie	NA	protein_coding	ENSGALG00000012068
Gg_ID.16112	554.457	0.460274	0.10343	4.4501	8.5831e-06	0.00265877	StringTie	NA	protein_coding	ENSGALG00000052375
Gg_ID.16112	554.457	0.460274	0.10343	4.4501	8.5831e-06	0.00265877	StringTie	NA	protein_coding	ENSGALG00000050394
Gg_ID.20098	515.94	0.468273	0.102069	4.5878	4.47951e-06	0.00154676	StringTie	DEPDC1	protein_coding	ENSGALG00000011275
Gg_ID.6810	5415.24	0.480729	0.117444	4.09328	4.25319e-05	0.00848046	StringTie	KPNA2	protein_coding	ENSGALG00000003584
Gg_ID.19290	8864.53	0.485876	0.0941898	5.15848	2.48965e-07	0.000196309	StringTie	NA	protein_coding	ENSGALG00000012072
Gg_ID.14941	810.447	0.489536	0.104153	4.70016	2.59956e-06	0.0011793	StringTie	CENPI	protein_coding	ENSGALG00000005038
Gg_ID.8161	1637.04	0.498285	0.130561	3.81648	0.000135368	0.0200703	StringTie	ANLN	protein_coding	ENSGALG00000043642
Gg_ID.4744	2028.48	0.498953	0.0979392	5.09451	3.4964e-07	0.000252717	StringTie	KIF20A	pseudogene	ENSGALG00000035030
Gg_ID.12884	3697.28	0.50556	0.106048	4.76726	1.86748e-06	0.00101235	StringTie	CMTR1	protein_coding	ENSGALG00000010149
Gg_ID.11916	939.164	0.509763	0.122755	4.15269	3.28595e-05	0.00703721	StringTie	DHX58	protein_coding	ENSGALG00000023821
Gg_ID.2558	1196.35	0.529529	0.119533	4.42999	9.42369e-06	0.00277073	StringTie	CKAP2	protein_coding	ENSGALG00000017025
Gg_ID.12704	2108.41	0.531622	0.100955	5.2659	1.39503e-07	0.00014235	StringTie	CENPF	protein_coding	ENSGALG00000009690
Gg_ID.4664	734.219	0.538555	0.115353	4.66875	3.03044e-06	0.00122254	StringTie	HMMR	protein_coding	ENSGALG00000042009
Gg_ID.14910	686.862	0.539956	0.137308	3.93244	8.40869e-05	0.013892	StringTie	ERCC6L	protein_coding	ENSGALG00000003881
Gg_ID.5329	599.723	0.541566	0.110752	4.88988	1.00896e-06	0.000625085	StringTie	SOCS1	protein_coding	ENSGALG00000007158
Gg_ID.5267	2373.38	0.54324	0.100967	5.38039	7.43234e-08	9.2092e-05	StringTie	PLK1	protein_coding	ENSGALG00000006110
Gg_ID.4037	440.194	0.544787	0.146363	3.72217	0.000197516	0.026155	StringTie	FANCA	protein_coding	ENSGALG00000000516
Gg_ID.5029	229.509	0.545012	0.127742	4.26651	1.98554e-05	0.00492046	NA	NA	NA	NA
Gg_ID.6898	11979.3	0.546217	0.130938	4.17158	3.0249e-05	0.00672731	StringTie	NA	protein_coding	ENSGALG00000050206
Gg_ID.6898	11979.3	0.546217	0.130938	4.17158	3.0249e-05	0.00672731	StringTie	NA	protein_coding	ENSGALG00000039269
Gg_ID.6898	11979.3	0.546217	0.130938	4.17158	3.0249e-05	0.00672731	StringTie	SLC26A11	protein_coding	ENSGALG00000007018
Gg_ID.6898	11979.3	0.546217	0.130938	4.17158	3.0249e-05	0.00672731	StringTie	ENDOV	protein_coding	ENSGALG00000006963
Gg_ID.3157	1993.64	0.551444	0.130007	4.24163	2.219e-05	0.00534626	NA	NA	NA	NA
Gg_ID.19945	516.97	0.564246	0.121104	4.65917	3.17485e-06	0.00122387	StringTie	STIL	protein_coding	ENSGALG00000010478
Gg_ID.11436	4027.33	0.582282	0.129404	4.49971	6.8045e-06	0.00218588	StringTie	MOV10	pseudogene	ENSGALG00000001558
Gg_ID.2556	1547.14	0.589673	0.125448	4.70053	2.59484e-06	0.0011793	StringTie	PHF11	protein_coding	ENSGALG00000019094
Gg_ID.16759	29162	0.592879	0.137032	4.32658	1.51444e-05	0.00404169	StringTie	IFITM3	protein_coding	ENSGALG00000026970
Gg_ID.17071	4203.49	0.593914	0.122799	4.83648	1.32157e-06	0.000790524	StringTie	NA	protein_coding	ENSGALG00000007381
Gg_ID.17915	296.341	0.610129	0.168887	3.61265	0.000303084	0.0343633	StringTie	LGALS3	protein_coding	ENSGALG00000012173
Gg_ID.19298	2377.95	0.614013	0.101284	6.06232	1.3417e-09	4.65488e-06	StringTie	PARP9	protein_coding	ENSGALG00000045511
Gg_ID.10470	6255.97	0.614131	0.13282	4.62377	3.7683e-06	0.00136185	StringTie	NA	protein_coding	ENSGALG00000000720
Gg_ID.6700	1881.8	0.614828	0.15562	3.95084	7.78779e-05	0.0133757	NA	NA	NA	NA
Gg_ID.21884	1269.32	0.616022	0.175065	3.51882	0.000433477	0.0442325	StringTie	NA	protein_coding	ENSGALG00000015032
Gg_ID.9379	12003.9	0.627228	0.175133	3.58143	0.000341721	0.0375179	StringTie	LY6E	protein_coding	ENSGALG00000041621
Gg_ID.1524	980.569	0.6312	0.134702	4.6859	2.7873e-06	0.0011793	StringTie	POLQ	protein_coding	ENSGALG00000014924
Gg_ID.18866	11072	0.633998	0.154339	4.10783	3.99387e-05	0.008056	StringTie	STAT1	protein_coding	ENSGALG00000007651
Gg_ID.2453	408.17	0.635549	0.150726	4.21658	2.48038e-05	0.00566146	StringTie	DIAPH3	protein_coding	ENSGALG00000016937
Gg_ID.16469	1569.8	0.641693	0.146633	4.37618	1.20775e-05	0.00332553	StringTie	SLBP	protein_coding	ENSGALG00000015712
Gg_ID.11278	3491.08	0.645871	0.145964	4.42487	9.65014e-06	0.00279002	StringTie	TUBA3E	protein_coding	ENSGALG00000040586
Gg_ID.5291	1467.73	0.646789	0.15009	4.30935	1.63739e-05	0.0043036	StringTie	NDE1	protein_coding	ENSGALG00000032590
Gg_ID.19961	630.136	0.704153	0.181667	3.87606	0.000106163	0.0168332	StringTie	CDKN2C	protein_coding	ENSGALG00000010537
Gg_ID.14069	482.013	0.725336	0.178352	4.06689	4.76454e-05	0.00928657	NA	NA	NA	NA
Gg_ID.19129	1784.45	0.726966	0.136788	5.31454	1.06927e-07	0.000115929	StringTie	IFIH1	protein_coding	ENSGALG00000041192
Gg_ID.7191	784.502	0.731433	0.157579	4.64169	3.45576e-06	0.0013032	StringTie	SERPINF2	protein_coding	ENSGALG00000002987
Gg_ID.9692	1631.57	0.745157	0.1869	3.98693	6.6935e-05	0.0119703	StringTie	HELZ2	protein_coding	ENSGALG00000006138
Gg_ID.21000	430.842	0.745925	0.194535	3.83439	0.000125875	0.0191539	NA	NA	NA	NA
Gg_ID.17072	714.094	0.747715	0.142818	5.23545	1.64586e-07	0.000142753	StringTie	NA	protein_coding	ENSGALG00000046098
Gg_ID.13463	633.257	0.749563	0.158771	4.72103	2.34649e-06	0.0011793	StringTie	PRDM1	protein_coding	ENSGALG00000015388
Gg_ID.8414	6526.56	0.756477	0.166439	4.54507	5.4916e-06	0.00183198	StringTie	TXNDC5	protein_coding	ENSGALG00000012784
Gg_ID.3482	180.036	0.761518	0.153864	4.94929	7.44843e-07	0.000496324	StringTie	NA	lncRNA	ENSGALG00000050885
Gg_ID.6791	3213.19	0.786737	0.16777	4.68937	2.74051e-06	0.0011793	StringTie	TRIM25	protein_coding	ENSGALG00000003144
Gg_ID.5036	315.338	0.80647	0.184556	4.36978	1.24373e-05	0.0033711	StringTie	BHLHA15	protein_coding	ENSGALG00000031306
Gg_ID.1430	4009.27	0.811232	0.135453	5.98905	2.11072e-09	5.84386e-06	StringTie	C1S	protein_coding	ENSGALG00000014603
Gg_ID.12090	82.9004	0.813651	0.207774	3.91604	9.00154e-05	0.0147311	NA	NA	NA	NA
Gg_ID.1431	1571.71	0.819162	0.142653	5.74233	9.33827e-09	1.47264e-05	StringTie	C1R	protein_coding	ENSGALG00000014659
Gg_ID.6227	3849.66	0.819444	0.158337	5.17532	2.2752e-07	0.000187942	StringTie	KIFC1	pseudogene	ENSGALG00000049626
Gg_ID.6227	3849.66	0.819444	0.158337	5.17532	2.2752e-07	0.000187942	StringTie	NA	pseudogene	ENSGALG00000039964
Gg_ID.2478	2040.54	0.824549	0.132893	6.20459	5.48384e-10	2.37821e-06	StringTie	NA	protein_coding	ENSGALG00000016964
Gg_ID.2478	2040.54	0.824549	0.132893	6.20459	5.48384e-10	2.37821e-06	StringTie	NA	protein_coding	ENSGALG00000030571
Gg_ID.4248	505.076	0.848707	0.223723	3.79356	0.000148501	0.0216474	StringTie	OMD	protein_coding	ENSGALG00000026080
Gg_ID.20149	2111.83	0.861982	0.22847	3.77285	0.000161395	0.0229485	StringTie	ATG16L1	protein_coding	ENSGALG00000001619
Gg_ID.20149	2111.83	0.861982	0.22847	3.77285	0.000161395	0.0229485	StringTie	RF00478	scaRNA	ENSGALG00000035412
Gg_ID.5855	6049.4	0.870541	0.249825	3.4846	0.000492878	0.0491982	StringTie	NA	IG_V_gene	ENSGALG00000050376
Gg_ID.5855	6049.4	0.870541	0.249825	3.4846	0.000492878	0.0491982	StringTie	NA	IG_V_gene	ENSGALG00000047506
Gg_ID.5855	6049.4	0.870541	0.249825	3.4846	0.000492878	0.0491982	StringTie	NA	IG_V_gene	ENSGALG00000050477
Gg_ID.5855	6049.4	0.870541	0.249825	3.4846	0.000492878	0.0491982	StringTie	NA	IG_V_gene	ENSGALG00000051167
Gg_ID.14929	252.202	0.879038	0.187435	4.68984	2.73416e-06	0.0011793	NA	NA	NA	NA
Gg_ID.6168	72.3188	0.882566	0.217741	4.05329	5.05016e-05	0.00962693	StringTie	BG1	protein_coding	ENSGALG00000026396
Gg_ID.1487	2099.63	0.914894	0.190804	4.79493	1.62731e-06	0.000910609	StringTie	TENT5C	protein_coding	ENSGALG00000014453
Gg_ID.12214	4060.36	0.918192	0.159297	5.76402	8.21348e-09	1.42479e-05	StringTie	NA	lncRNA	ENSGALG00000052514
Gg_ID.15403	50642.1	0.953103	0.259503	3.6728	0.000239909	0.0294339	StringTie	NA	IG_V_gene	ENSGALG00000053832
Gg_ID.15403	50642.1	0.953103	0.259503	3.6728	0.000239909	0.0294339	StringTie	NA	IG_V_gene	ENSGALG00000049984
Gg_ID.15403	50642.1	0.953103	0.259503	3.6728	0.000239909	0.0294339	StringTie	NA	IG_V_gene	ENSGALG00000049025
Gg_ID.15403	50642.1	0.953103	0.259503	3.6728	0.000239909	0.0294339	StringTie	NA	IG_V_gene	ENSGALG00000047003
Gg_ID.15403	50642.1	0.953103	0.259503	3.6728	0.000239909	0.0294339	StringTie	NA	IG_V_gene	ENSGALG00000051617
Gg_ID.15403	50642.1	0.953103	0.259503	3.6728	0.000239909	0.0294339	StringTie	NA	IG_V_gene	ENSGALG00000055104
Gg_ID.15403	50642.1	0.953103	0.259503	3.6728	0.000239909	0.0294339	StringTie	NA	IG_V_gene	ENSGALG00000051177
Gg_ID.15403	50642.1	0.953103	0.259503	3.6728	0.000239909	0.0294339	StringTie	NA	IG_V_gene	ENSGALG00000048623
Gg_ID.15403	50642.1	0.953103	0.259503	3.6728	0.000239909	0.0294339	StringTie	NA	IG_V_gene	ENSGALG00000049716
Gg_ID.15403	50642.1	0.953103	0.259503	3.6728	0.000239909	0.0294339	StringTie	NA	IG_V_gene	ENSGALG00000053477
Gg_ID.15403	50642.1	0.953103	0.259503	3.6728	0.000239909	0.0294339	StringTie	NA	IG_V_gene	ENSGALG00000052651
Gg_ID.15403	50642.1	0.953103	0.259503	3.6728	0.000239909	0.0294339	StringTie	NA	IG_V_gene	ENSGALG00000050278
Gg_ID.15403	50642.1	0.953103	0.259503	3.6728	0.000239909	0.0294339	StringTie	NA	IG_V_gene	ENSGALG00000047866
Gg_ID.15403	50642.1	0.953103	0.259503	3.6728	0.000239909	0.0294339	StringTie	NA	IG_V_gene	ENSGALG00000053328
Gg_ID.15403	50642.1	0.953103	0.259503	3.6728	0.000239909	0.0294339	StringTie	NA	IG_V_gene	ENSGALG00000050958
Gg_ID.12134	293.675	0.960687	0.270881	3.54653	0.000390346	0.0410384	StringTie	NA	protein_coding	ENSGALG00000027587
Gg_ID.1074	2568.51	1.0381	0.176009	5.89801	3.67908e-09	7.09122e-06	StringTie	NA	protein_coding	ENSGALG00000013057
Gg_ID.700	115.159	1.04242	0.235247	4.43118	9.37208e-06	0.00277073	StringTie	NA	protein_coding	ENSGALG00000035244
Gg_ID.15415	66.8539	1.10399	0.300676	3.6717	0.000240942	0.0294339	StringTie	NA	IG_V_gene	ENSGALG00000053273
Gg_ID.8639	2835.43	1.1213	0.239644	4.67902	2.88244e-06	0.00119052	StringTie	IFI6	protein_coding	ENSGALG00000013575
Gg_ID.15785	2490.24	1.13581	0.192443	5.90204	3.5903e-09	7.09122e-06	StringTie	NA	protein_coding	ENSGALG00000042001
Gg_ID.2175	403.035	1.18157	0.323339	3.65426	0.000257926	0.030437	StringTie	NA	protein_coding	ENSGALG00000043257
Gg_ID.4430	517.414	1.18772	0.226035	5.25458	1.48359e-07	0.000142753	NA	NA	NA	NA
Gg_ID.6911	529.883	1.20162	0.257765	4.66169	3.13628e-06	0.00122387	StringTie	NA	lncRNA	ENSGALG00000019795
Gg_ID.6236	123.986	1.24622	0.307868	4.0479	5.16793e-05	0.00974435	NA	NA	NA	NA
Gg_ID.4626	45.8316	1.30129	0.366695	3.54871	0.000387122	0.0409476	NA	NA	NA	NA
Gg_ID.21705	211.144	1.34618	0.252386	5.33381	9.61709e-08	0.000111218	StringTie	GZMA	protein_coding	ENSGALG00000013548
Gg_ID.7808	2578.42	1.38183	0.286179	4.82856	1.37523e-06	0.000795206	StringTie	NA	protein_coding	ENSGALG00000009479
Gg_ID.15436	37.0407	1.41755	0.378372	3.74644	0.00017936	0.0241191	StringTie	NA	IG_V_gene	ENSGALG00000049676
Gg_ID.9558	241.39	1.43604	0.387691	3.70408	0.000212163	0.0275356	NA	NA	NA	NA
Gg_ID.12118	1130.54	1.43971	0.274927	5.23672	1.63455e-07	0.000142753	NA	NA	NA	NA
Gg_ID.21605	131.75	1.53116	0.41117	3.72392	0.000196154	0.026155	StringTie	AVD	protein_coding	ENSGALG00000025945
Gg_ID.15341	276.829	1.56186	0.331275	4.71469	2.4208e-06	0.0011793	StringTie	DDX60	protein_coding	ENSGALG00000009639
Gg_ID.15431	34.5428	1.56416	0.387274	4.03889	5.37043e-05	0.00991074	StringTie	NA	IG_V_gene	ENSGALG00000050813
Gg_ID.4225	4816.28	1.56866	0.231804	6.76717	1.31328e-11	1.13907e-07	StringTie	OASL	protein_coding	ENSGALG00000013723
Gg_ID.18411	4223.33	1.57384	0.23825	6.60581	3.95343e-11	2.286e-07	StringTie	IFIT5	protein_coding	ENSGALG00000045085
Gg_ID.13703	891.729	1.60333	0.281896	5.68764	1.28803e-08	1.78459e-05	StringTie	CMPK2	protein_coding	ENSGALG00000028982
Gg_ID.13702	186.908	1.60371	0.233709	6.86199	6.79057e-12	1.13907e-07	NA	NA	NA	NA
Gg_ID.20994	42.6335	2.49506	0.64413	3.87354	0.000107265	0.0168332	NA	NA	NA	NA
Gg_ID.6239	49.3894	3.03347	0.728261	4.16537	3.10852e-05	0.0068234	StringTie	BLEC3	protein_coding	ENSGALG00000049665
Gg_ID.6237	32.6481	4.56105	0.802829	5.68122	1.33739e-08	1.78459e-05	StringTie	NA	protein_coding	ENSGALG00000039480
Gg_ID.21003	16.7925	5.01956	1.21753	4.12272	3.74419e-05	0.00764979	NA	NA	NA	NA

## Sheet: GEDs_padj<0.05 abs(log(FC))>1
Sequence ID	baseMean	log2FoldChange	lfcSE	stat	pvalue	padj	source	gene_name	gene_biotype	ENSEMBL
Gg_ID.15582	150.747	-4.82541	0.944697	-5.10789	3.25775e-07	0.000245705	NA	NA	NA	NA
Gg_ID.15560	44.0601	-4.06888	0.878472	-4.63177	3.62558e-06	0.00133815	NA	NA	NA	NA
Gg_ID.14312	88.1022	-3.21897	0.720096	-4.4702	7.81457e-06	0.00246472	NA	NA	NA	NA
Gg_ID.20778	67.4918	-2.58467	0.731248	-3.5346	0.000408389	0.0426767	NA	NA	NA	NA
Gg_ID.4772	50.75	-2.25424	0.614277	-3.66974	0.000242801	0.0294537	StringTie	SPIK5	protein_coding	ENSGALG00000031496
Gg_ID.15554	26.8576	-2.17106	0.573382	-3.78641	0.000152837	0.0219113	NA	NA	NA	NA
Gg_ID.310	430.802	-2.0934	0.586066	-3.57195	0.000354334	0.0385421	NA	NA	NA	NA
Gg_ID.10813	148.284	-1.75736	0.35389	-4.96583	6.84073e-07	0.000474664	NA	NA	NA	NA
Gg_ID.4262	23.1937	-1.62493	0.461412	-3.52165	0.000428876	0.0442252	NA	NA	NA	NA
Gg_ID.19898	36.2019	-1.49102	0.427928	-3.48427	0.000493485	0.0491982	StringTie	SELENOP2	lncRNA	ENSGALG00000041228
Gg_ID.17833	27359.6	-1.43209	0.239842	-5.97099	2.35816e-09	5.84386e-06	StringTie	HSPA2	pseudogene	ENSGALG00000011715
Gg_ID.8097	81.6624	-1.26557	0.268323	-4.71659	2.39829e-06	0.0011793	StringTie	TMEM158	protein_coding	ENSGALG00000034326
Gg_ID.5161	476.371	-1.22308	0.336356	-3.63625	0.000276633	0.0319917	StringTie	RASD1	protein_coding	ENSGALG00000004860
Gg_ID.9563	9019.01	-1.19247	0.29309	-4.06863	4.72908e-05	0.00928657	StringTie	YWHAB	protein_coding	ENSGALG00000004143
Gg_ID.8870	74.0483	-1.12083	0.28943	-3.87253	0.000107712	0.0168332	NA	NA	NA	NA
Gg_ID.20319	59.9275	-1.07689	0.261226	-4.12247	3.74839e-05	0.00764979	NA	NA	NA	NA
Gg_ID.12907	69.3868	-1.06164	0.253698	-4.18468	2.85564e-05	0.00643334	StringTie	LRRC73	protein_coding	ENSGALG00000043831
Gg_ID.741	894.831	-1.00867	0.276545	-3.64741	0.000264901	0.0310489	StringTie	APOLD1	protein_coding	ENSGALG00000053511
Gg_ID.1074	2568.51	1.0381	0.176009	5.89801	3.67908e-09	7.09122e-06	StringTie	NA	protein_coding	ENSGALG00000013057
Gg_ID.700	115.159	1.04242	0.235247	4.43118	9.37208e-06	0.00277073	StringTie	NA	protein_coding	ENSGALG00000035244
Gg_ID.15415	66.8539	1.10399	0.300676	3.6717	0.000240942	0.0294339	StringTie	NA	IG_V_gene	ENSGALG00000053273
Gg_ID.8639	2835.43	1.1213	0.239644	4.67902	2.88244e-06	0.00119052	StringTie	IFI6	protein_coding	ENSGALG00000013575
Gg_ID.15785	2490.24	1.13581	0.192443	5.90204	3.5903e-09	7.09122e-06	StringTie	NA	protein_coding	ENSGALG00000042001
Gg_ID.2175	403.035	1.18157	0.323339	3.65426	0.000257926	0.030437	StringTie	NA	protein_coding	ENSGALG00000043257
Gg_ID.4430	517.414	1.18772	0.226035	5.25458	1.48359e-07	0.000142753	NA	NA	NA	NA
Gg_ID.6911	529.883	1.20162	0.257765	4.66169	3.13628e-06	0.00122387	StringTie	NA	lncRNA	ENSGALG00000019795
Gg_ID.6236	123.986	1.24622	0.307868	4.0479	5.16793e-05	0.00974435	NA	NA	NA	NA
Gg_ID.4626	45.8316	1.30129	0.366695	3.54871	0.000387122	0.0409476	NA	NA	NA	NA
Gg_ID.21705	211.144	1.34618	0.252386	5.33381	9.61709e-08	0.000111218	StringTie	GZMA	protein_coding	ENSGALG00000013548
Gg_ID.7808	2578.42	1.38183	0.286179	4.82856	1.37523e-06	0.000795206	StringTie	NA	protein_coding	ENSGALG00000009479
Gg_ID.15436	37.0407	1.41755	0.378372	3.74644	0.00017936	0.0241191	StringTie	NA	IG_V_gene	ENSGALG00000049676
Gg_ID.9558	241.39	1.43604	0.387691	3.70408	0.000212163	0.0275356	NA	NA	NA	NA
Gg_ID.12118	1130.54	1.43971	0.274927	5.23672	1.63455e-07	0.000142753	NA	NA	NA	NA
Gg_ID.21605	131.75	1.53116	0.41117	3.72392	0.000196154	0.026155	StringTie	AVD	protein_coding	ENSGALG00000025945
Gg_ID.15341	276.829	1.56186	0.331275	4.71469	2.4208e-06	0.0011793	StringTie	DDX60	protein_coding	ENSGALG00000009639
Gg_ID.15431	34.5428	1.56416	0.387274	4.03889	5.37043e-05	0.00991074	StringTie	NA	IG_V_gene	ENSGALG00000050813
Gg_ID.4225	4816.28	1.56866	0.231804	6.76717	1.31328e-11	1.13907e-07	StringTie	OASL	protein_coding	ENSGALG00000013723
Gg_ID.18411	4223.33	1.57384	0.23825	6.60581	3.95343e-11	2.286e-07	StringTie	IFIT5	protein_coding	ENSGALG00000045085
Gg_ID.13703	891.729	1.60333	0.281896	5.68764	1.28803e-08	1.78459e-05	StringTie	CMPK2	protein_coding	ENSGALG00000028982
Gg_ID.13702	186.908	1.60371	0.233709	6.86199	6.79057e-12	1.13907e-07	NA	NA	NA	NA
Gg_ID.20994	42.6335	2.49506	0.64413	3.87354	0.000107265	0.0168332	NA	NA	NA	NA
Gg_ID.6239	49.3894	3.03347	0.728261	4.16537	3.10852e-05	0.0068234	StringTie	BLEC3	protein_coding	ENSGALG00000049665
Gg_ID.6237	32.6481	4.56105	0.802829	5.68122	1.33739e-08	1.78459e-05	StringTie	NA	protein_coding	ENSGALG00000039480
Gg_ID.21003	16.7925	5.01956	1.21753	4.12272	3.74419e-05	0.00764979	NA	NA	NA	NA
