# Supplementary material for: Transcriptome Sequencing of the Spleen Reveals Antiviral Response Genes in Chickens Infected with CAstV
Source: Viruses. 2021 Nov 26;13(12):2374. doi: 10.3390/v13122374 (PMC8708055; doi:10.3390/v13122374)
Supplement: Supplementary file 1 [file viruses-13-02374-s001.zip › Supplemetary File 2.xlsx]

## Sheet: gProfiler_ggallus_18.05.2019_13
source	term_name	term_id	adjusted_p_value	negative_log10_of_adjusted_p_value	term_size	query_size	intersection_size	effective_domain_size	intersections
GO:MF	ATP binding	GO:0005524	7.67081e-05	4.11516	1150	174	26	24356	ENSGALG00000009700,ENSGALG00000010891,ENSGALG00000023576,ENSGALG00000036850,ENSGALG00000005750,ENSGALG00000005769,ENSGALG00000048187,ENSGALG00000010195,ENSGALG00000003922,ENSGALG00000043118,ENSGALG00000008095,ENSGALG00000030597,ENSGALG00000007768,ENSGALG00000013208,ENSGALG00000010120,ENSGALG00000008233,ENSGALG00000008154,ENSGALG00000023821,ENSGALG00000003881,ENSGALG00000006110,ENSGALG00000039269,…
GO:MF	adenyl ribonucleotide binding	GO:0032559	0.000138587	3.85828	1186	174	26	24356	ENSGALG00000009700,ENSGALG00000010891,ENSGALG00000023576,ENSGALG00000036850,ENSGALG00000005750,ENSGALG00000005769,ENSGALG00000048187,ENSGALG00000010195,ENSGALG00000003922,ENSGALG00000043118,ENSGALG00000008095,ENSGALG00000030597,ENSGALG00000007768,ENSGALG00000013208,ENSGALG00000010120,ENSGALG00000008233,ENSGALG00000008154,ENSGALG00000023821,ENSGALG00000003881,ENSGALG00000006110,ENSGALG00000039269,…
GO:MF	adenyl nucleotide binding	GO:0030554	0.000150154	3.82346	1191	174	26	24356	ENSGALG00000009700,ENSGALG00000010891,ENSGALG00000023576,ENSGALG00000036850,ENSGALG00000005750,ENSGALG00000005769,ENSGALG00000048187,ENSGALG00000010195,ENSGALG00000003922,ENSGALG00000043118,ENSGALG00000008095,ENSGALG00000030597,ENSGALG00000007768,ENSGALG00000013208,ENSGALG00000010120,ENSGALG00000008233,ENSGALG00000008154,ENSGALG00000023821,ENSGALG00000003881,ENSGALG00000006110,ENSGALG00000039269,…
GO:MF	purine ribonucleoside triphosphate binding	GO:0035639	0.00015282	3.81582	1438	174	29	24356	ENSGALG00000004860,ENSGALG00000009700,ENSGALG00000010891,ENSGALG00000023576,ENSGALG00000036850,ENSGALG00000005750,ENSGALG00000005769,ENSGALG00000048187,ENSGALG00000010195,ENSGALG00000003922,ENSGALG00000043118,ENSGALG00000008095,ENSGALG00000030597,ENSGALG00000007768,ENSGALG00000013208,ENSGALG00000010120,ENSGALG00000008233,ENSGALG00000008154,ENSGALG00000023821,ENSGALG00000003881,ENSGALG00000006110,…
GO:MF	drug binding	GO:0008144	0.000271989	3.56545	1311	174	27	24356	ENSGALG00000009700,ENSGALG00000010891,ENSGALG00000023576,ENSGALG00000036850,ENSGALG00000005750,ENSGALG00000005769,ENSGALG00000048187,ENSGALG00000010195,ENSGALG00000003922,ENSGALG00000043118,ENSGALG00000008095,ENSGALG00000030597,ENSGALG00000007768,ENSGALG00000013208,ENSGALG00000010120,ENSGALG00000008233,ENSGALG00000008154,ENSGALG00000023821,ENSGALG00000003881,ENSGALG00000006110,ENSGALG00000039269,…
GO:MF	purine ribonucleotide binding	GO:0032555	0.000287036	3.54206	1483	174	29	24356	ENSGALG00000004860,ENSGALG00000009700,ENSGALG00000010891,ENSGALG00000023576,ENSGALG00000036850,ENSGALG00000005750,ENSGALG00000005769,ENSGALG00000048187,ENSGALG00000010195,ENSGALG00000003922,ENSGALG00000043118,ENSGALG00000008095,ENSGALG00000030597,ENSGALG00000007768,ENSGALG00000013208,ENSGALG00000010120,ENSGALG00000008233,ENSGALG00000008154,ENSGALG00000023821,ENSGALG00000003881,ENSGALG00000006110,…
GO:MF	carbohydrate derivative binding	GO:0097367	0.000289197	3.53881	1657	174	31	24356	ENSGALG00000004860,ENSGALG00000009700,ENSGALG00000010891,ENSGALG00000023576,ENSGALG00000036850,ENSGALG00000005750,ENSGALG00000005769,ENSGALG00000048187,ENSGALG00000010195,ENSGALG00000003922,ENSGALG00000043118,ENSGALG00000008095,ENSGALG00000030597,ENSGALG00000007768,ENSGALG00000013208,ENSGALG00000010120,ENSGALG00000008233,ENSGALG00000008154,ENSGALG00000023821,ENSGALG00000042009,ENSGALG00000003881,…
GO:MF	purine nucleotide binding	GO:0017076	0.00032451	3.48877	1492	174	29	24356	ENSGALG00000004860,ENSGALG00000009700,ENSGALG00000010891,ENSGALG00000023576,ENSGALG00000036850,ENSGALG00000005750,ENSGALG00000005769,ENSGALG00000048187,ENSGALG00000010195,ENSGALG00000003922,ENSGALG00000043118,ENSGALG00000008095,ENSGALG00000030597,ENSGALG00000007768,ENSGALG00000013208,ENSGALG00000010120,ENSGALG00000008233,ENSGALG00000008154,ENSGALG00000023821,ENSGALG00000003881,ENSGALG00000006110,…
GO:MF	ribonucleotide binding	GO:0032553	0.000333431	3.47699	1494	174	29	24356	ENSGALG00000004860,ENSGALG00000009700,ENSGALG00000010891,ENSGALG00000023576,ENSGALG00000036850,ENSGALG00000005750,ENSGALG00000005769,ENSGALG00000048187,ENSGALG00000010195,ENSGALG00000003922,ENSGALG00000043118,ENSGALG00000008095,ENSGALG00000030597,ENSGALG00000007768,ENSGALG00000013208,ENSGALG00000010120,ENSGALG00000008233,ENSGALG00000008154,ENSGALG00000023821,ENSGALG00000003881,ENSGALG00000006110,…
GO:MF	anion binding	GO:0043168	0.0024021	2.61941	2119	174	34	24356	ENSGALG00000004860,ENSGALG00000009700,ENSGALG00000010891,ENSGALG00000023576,ENSGALG00000036850,ENSGALG00000005750,ENSGALG00000005769,ENSGALG00000048187,ENSGALG00000010195,ENSGALG00000033231,ENSGALG00000003922,ENSGALG00000043118,ENSGALG00000008095,ENSGALG00000030597,ENSGALG00000007768,ENSGALG00000016759,ENSGALG00000013208,ENSGALG00000010120,ENSGALG00000008233,ENSGALG00000008154,ENSGALG00000023821,…
GO:MF	nucleotide binding	GO:0000166	0.00281762	2.55012	1665	174	29	24356	ENSGALG00000004860,ENSGALG00000009700,ENSGALG00000010891,ENSGALG00000023576,ENSGALG00000036850,ENSGALG00000005750,ENSGALG00000005769,ENSGALG00000048187,ENSGALG00000010195,ENSGALG00000003922,ENSGALG00000043118,ENSGALG00000008095,ENSGALG00000030597,ENSGALG00000007768,ENSGALG00000013208,ENSGALG00000010120,ENSGALG00000008233,ENSGALG00000008154,ENSGALG00000023821,ENSGALG00000003881,ENSGALG00000006110,…
GO:MF	nucleoside phosphate binding	GO:1901265	0.00281762	2.55012	1665	174	29	24356	ENSGALG00000004860,ENSGALG00000009700,ENSGALG00000010891,ENSGALG00000023576,ENSGALG00000036850,ENSGALG00000005750,ENSGALG00000005769,ENSGALG00000048187,ENSGALG00000010195,ENSGALG00000003922,ENSGALG00000043118,ENSGALG00000008095,ENSGALG00000030597,ENSGALG00000007768,ENSGALG00000013208,ENSGALG00000010120,ENSGALG00000008233,ENSGALG00000008154,ENSGALG00000023821,ENSGALG00000003881,ENSGALG00000006110,…
GO:MF	small molecule binding	GO:0036094	0.0056093	2.25109	1915	174	31	24356	ENSGALG00000004860,ENSGALG00000009700,ENSGALG00000010891,ENSGALG00000023576,ENSGALG00000036850,ENSGALG00000005750,ENSGALG00000005769,ENSGALG00000048187,ENSGALG00000010195,ENSGALG00000003922,ENSGALG00000043118,ENSGALG00000008095,ENSGALG00000030597,ENSGALG00000007768,ENSGALG00000013208,ENSGALG00000010120,ENSGALG00000008233,ENSGALG00000008154,ENSGALG00000023821,ENSGALG00000042009,ENSGALG00000003881,…
GO:MF	binding	GO:0005488	0.0096763	2.01429	9937	174	98	24356	ENSGALG00000031496,ENSGALG00000034326,ENSGALG00000004860,ENSGALG00000004143,ENSGALG00000043831,ENSGALG00000053511,ENSGALG00000009700,ENSGALG00000026928,ENSGALG00000010870,ENSGALG00000040360,ENSGALG00000010891,ENSGALG00000026276,ENSGALG00000001933,ENSGALG00000023576,ENSGALG00000001153,ENSGALG00000027476,ENSGALG00000043775,ENSGALG00000036850,ENSGALG00000003059,ENSGALG00000037332,ENSGALG00000034374,…
GO:MF	microtubule binding	GO:0008017	0.0188598	1.72446	180	174	8	24356	ENSGALG00000008584,ENSGALG00000033231,ENSGALG00000008095,ENSGALG00000030597,ENSGALG00000013208,ENSGALG00000010120,ENSGALG00000006110,ENSGALG00000032590
GO:MF	double-stranded RNA binding	GO:0003725	0.0255448	1.5927	59	174	5	24356	ENSGALG00000029190,ENSGALG00000023821,ENSGALG00000041192,ENSGALG00000009639,ENSGALG00000013723
GO:MF	enzyme binding	GO:0019899	0.0322641	1.49128	1425	174	24	24356	ENSGALG00000004143,ENSGALG00000010870,ENSGALG00000040360,ENSGALG00000027476,ENSGALG00000043775,ENSGALG00000033231,ENSGALG00000003922,ENSGALG00000006267,ENSGALG00000030597,ENSGALG00000007768,ENSGALG00000005953,ENSGALG00000049193,ENSGALG00000003584,ENSGALG00000007158,ENSGALG00000006110,ENSGALG00000012173,ENSGALG00000045511,ENSGALG00000007651,ENSGALG00000016937,ENSGALG00000010537,ENSGALG00000002987,…
GO:BP	cell cycle process	GO:0022402	4.86583e-10	9.31284	786	174	29	24356	ENSGALG00000005769,ENSGALG00000017186,ENSGALG00000048187,ENSGALG00000010195,ENSGALG00000006785,ENSGALG00000039448,ENSGALG00000045185,ENSGALG00000014801,ENSGALG00000008584,ENSGALG00000033231,ENSGALG00000003922,ENSGALG00000006267,ENSGALG00000008095,ENSGALG00000030597,ENSGALG00000007768,ENSGALG00000016759,ENSGALG00000013208,ENSGALG00000010120,ENSGALG00000045534,ENSGALG00000008233,ENSGALG00000049193,…
GO:BP	microtubule cytoskeleton organization involved in mitosis	GO:1902850	2.33659e-09	8.63142	89	174	12	24356	ENSGALG00000017186,ENSGALG00000014801,ENSGALG00000008584,ENSGALG00000033231,ENSGALG00000006267,ENSGALG00000008095,ENSGALG00000030597,ENSGALG00000007768,ENSGALG00000013208,ENSGALG00000006110,ENSGALG00000010478,ENSGALG00000032590
GO:BP	cell cycle	GO:0007049	2.442e-09	8.61226	1028	174	32	24356	ENSGALG00000010870,ENSGALG00000023576,ENSGALG00000005769,ENSGALG00000017186,ENSGALG00000048187,ENSGALG00000010195,ENSGALG00000006785,ENSGALG00000039448,ENSGALG00000045185,ENSGALG00000014801,ENSGALG00000008584,ENSGALG00000033231,ENSGALG00000003922,ENSGALG00000006267,ENSGALG00000008095,ENSGALG00000030597,ENSGALG00000007768,ENSGALG00000016759,ENSGALG00000013208,ENSGALG00000010120,ENSGALG00000045534,…
GO:BP	mitotic cell cycle process	GO:1903047	2.59216e-09	8.58634	457	174	22	24356	ENSGALG00000005769,ENSGALG00000017186,ENSGALG00000039448,ENSGALG00000014801,ENSGALG00000008584,ENSGALG00000033231,ENSGALG00000006267,ENSGALG00000008095,ENSGALG00000030597,ENSGALG00000007768,ENSGALG00000016759,ENSGALG00000013208,ENSGALG00000010120,ENSGALG00000008233,ENSGALG00000049193,ENSGALG00000036892,ENSGALG00000043642,ENSGALG00000009690,ENSGALG00000006110,ENSGALG00000010478,ENSGALG00000032590,…
GO:BP	mitotic cell cycle	GO:0000278	4.41447e-09	8.35512	572	174	24	24356	ENSGALG00000023576,ENSGALG00000005769,ENSGALG00000017186,ENSGALG00000039448,ENSGALG00000014801,ENSGALG00000008584,ENSGALG00000033231,ENSGALG00000006267,ENSGALG00000008095,ENSGALG00000030597,ENSGALG00000007768,ENSGALG00000016759,ENSGALG00000013208,ENSGALG00000010120,ENSGALG00000008233,ENSGALG00000049193,ENSGALG00000036892,ENSGALG00000043642,ENSGALG00000009690,ENSGALG00000006110,ENSGALG00000010478,…
GO:BP	mitotic nuclear division	GO:0140014	4.02349e-08	7.3954	209	174	15	24356	ENSGALG00000017186,ENSGALG00000039448,ENSGALG00000014801,ENSGALG00000008584,ENSGALG00000033231,ENSGALG00000006267,ENSGALG00000008095,ENSGALG00000030597,ENSGALG00000007768,ENSGALG00000013208,ENSGALG00000010120,ENSGALG00000008233,ENSGALG00000036892,ENSGALG00000006110,ENSGALG00000032590
GO:BP	nuclear division	GO:0000280	8.25795e-08	7.08313	301	174	17	24356	ENSGALG00000017186,ENSGALG00000039448,ENSGALG00000014801,ENSGALG00000008584,ENSGALG00000033231,ENSGALG00000003922,ENSGALG00000006267,ENSGALG00000008095,ENSGALG00000030597,ENSGALG00000007768,ENSGALG00000013208,ENSGALG00000010120,ENSGALG00000008233,ENSGALG00000036892,ENSGALG00000006110,ENSGALG00000000516,ENSGALG00000032590
GO:BP	mitotic spindle organization	GO:0007052	1.28533e-07	6.89099	72	174	10	24356	ENSGALG00000017186,ENSGALG00000014801,ENSGALG00000033231,ENSGALG00000006267,ENSGALG00000008095,ENSGALG00000030597,ENSGALG00000007768,ENSGALG00000013208,ENSGALG00000006110,ENSGALG00000010478
GO:BP	organelle fission	GO:0048285	3.77454e-07	6.42314	332	174	17	24356	ENSGALG00000017186,ENSGALG00000039448,ENSGALG00000014801,ENSGALG00000008584,ENSGALG00000033231,ENSGALG00000003922,ENSGALG00000006267,ENSGALG00000008095,ENSGALG00000030597,ENSGALG00000007768,ENSGALG00000013208,ENSGALG00000010120,ENSGALG00000008233,ENSGALG00000036892,ENSGALG00000006110,ENSGALG00000000516,ENSGALG00000032590
GO:BP	chromosome segregation	GO:0007059	1.63462e-06	5.78658	230	174	14	24356	ENSGALG00000039448,ENSGALG00000045185,ENSGALG00000014801,ENSGALG00000008584,ENSGALG00000033231,ENSGALG00000003922,ENSGALG00000008095,ENSGALG00000013208,ENSGALG00000010120,ENSGALG00000008233,ENSGALG00000036892,ENSGALG00000009690,ENSGALG00000006110,ENSGALG00000032590
GO:BP	immune system process	GO:0002376	6.21691e-06	5.20643	1247	174	30	24356	ENSGALG00000010870,ENSGALG00000040360,ENSGALG00000034374,ENSGALG00000005750,ENSGALG00000006785,ENSGALG00000003922,ENSGALG00000043208,ENSGALG00000045534,ENSGALG00000028256,ENSGALG00000043642,ENSGALG00000023821,ENSGALG00000007158,ENSGALG00000000516,ENSGALG00000007381,ENSGALG00000012173,ENSGALG00000045511,ENSGALG00000015032,ENSGALG00000014924,ENSGALG00000007651,ENSGALG00000041192,ENSGALG00000015388,…
GO:BP	response to other organism	GO:0051707	8.49438e-06	5.07087	577	174	20	24356	ENSGALG00000010870,ENSGALG00000006785,ENSGALG00000043208,ENSGALG00000045534,ENSGALG00000028256,ENSGALG00000023821,ENSGALG00000007158,ENSGALG00000045511,ENSGALG00000015032,ENSGALG00000007651,ENSGALG00000041192,ENSGALG00000003144,ENSGALG00000001619,ENSGALG00000013057,ENSGALG00000013548,ENSGALG00000025945,ENSGALG00000009639,ENSGALG00000013723,ENSGALG00000045085,ENSGALG00000028982
GO:BP	response to external biotic stimulus	GO:0043207	9.00273e-06	5.04563	579	174	20	24356	ENSGALG00000010870,ENSGALG00000006785,ENSGALG00000043208,ENSGALG00000045534,ENSGALG00000028256,ENSGALG00000023821,ENSGALG00000007158,ENSGALG00000045511,ENSGALG00000015032,ENSGALG00000007651,ENSGALG00000041192,ENSGALG00000003144,ENSGALG00000001619,ENSGALG00000013057,ENSGALG00000013548,ENSGALG00000025945,ENSGALG00000009639,ENSGALG00000013723,ENSGALG00000045085,ENSGALG00000028982
GO:BP	response to biotic stimulus	GO:0009607	1.19947e-05	4.92101	589	174	20	24356	ENSGALG00000010870,ENSGALG00000006785,ENSGALG00000043208,ENSGALG00000045534,ENSGALG00000028256,ENSGALG00000023821,ENSGALG00000007158,ENSGALG00000045511,ENSGALG00000015032,ENSGALG00000007651,ENSGALG00000041192,ENSGALG00000003144,ENSGALG00000001619,ENSGALG00000013057,ENSGALG00000013548,ENSGALG00000025945,ENSGALG00000009639,ENSGALG00000013723,ENSGALG00000045085,ENSGALG00000028982
GO:BP	microtubule cytoskeleton organization	GO:0000226	1.26152e-05	4.89911	419	174	17	24356	ENSGALG00000005769,ENSGALG00000017186,ENSGALG00000048187,ENSGALG00000010195,ENSGALG00000014801,ENSGALG00000008584,ENSGALG00000033231,ENSGALG00000006267,ENSGALG00000008095,ENSGALG00000030597,ENSGALG00000007768,ENSGALG00000013208,ENSGALG00000010120,ENSGALG00000006110,ENSGALG00000010478,ENSGALG00000040586,ENSGALG00000032590
GO:BP	regulation of multi-organism process	GO:0043900	1.39054e-05	4.85682	319	174	15	24356	ENSGALG00000010870,ENSGALG00000006785,ENSGALG00000003922,ENSGALG00000007768,ENSGALG00000043208,ENSGALG00000045534,ENSGALG00000008154,ENSGALG00000023821,ENSGALG00000007158,ENSGALG00000045511,ENSGALG00000007651,ENSGALG00000041192,ENSGALG00000003144,ENSGALG00000009639,ENSGALG00000013723
GO:BP	mitotic sister chromatid segregation	GO:0000070	1.49279e-05	4.826	116	174	10	24356	ENSGALG00000039448,ENSGALG00000014801,ENSGALG00000008584,ENSGALG00000033231,ENSGALG00000008095,ENSGALG00000013208,ENSGALG00000010120,ENSGALG00000008233,ENSGALG00000036892,ENSGALG00000006110
GO:BP	response to external stimulus	GO:0009605	1.90297e-05	4.72057	1310	174	30	24356	ENSGALG00000009700,ENSGALG00000010870,ENSGALG00000040360,ENSGALG00000001153,ENSGALG00000027476,ENSGALG00000005750,ENSGALG00000006785,ENSGALG00000043208,ENSGALG00000045534,ENSGALG00000028256,ENSGALG00000023821,ENSGALG00000007158,ENSGALG00000000516,ENSGALG00000007381,ENSGALG00000012173,ENSGALG00000045511,ENSGALG00000015032,ENSGALG00000007651,ENSGALG00000041192,ENSGALG00000002987,ENSGALG00000003144,…
GO:BP	spindle organization	GO:0007051	1.91157e-05	4.71861	119	174	10	24356	ENSGALG00000017186,ENSGALG00000014801,ENSGALG00000033231,ENSGALG00000006267,ENSGALG00000008095,ENSGALG00000030597,ENSGALG00000007768,ENSGALG00000013208,ENSGALG00000006110,ENSGALG00000010478
GO:BP	immune response	GO:0006955	2.57872e-05	4.5886	680	174	21	24356	ENSGALG00000034374,ENSGALG00000005750,ENSGALG00000006785,ENSGALG00000043208,ENSGALG00000045534,ENSGALG00000028256,ENSGALG00000023821,ENSGALG00000007158,ENSGALG00000007381,ENSGALG00000045511,ENSGALG00000015032,ENSGALG00000007651,ENSGALG00000041192,ENSGALG00000003144,ENSGALG00000014603,ENSGALG00000014659,ENSGALG00000026396,ENSGALG00000025945,ENSGALG00000009639,ENSGALG00000013723,ENSGALG00000039480
GO:BP	nuclear chromosome segregation	GO:0098813	2.71328e-05	4.56651	198	174	12	24356	ENSGALG00000039448,ENSGALG00000045185,ENSGALG00000014801,ENSGALG00000008584,ENSGALG00000033231,ENSGALG00000008095,ENSGALG00000013208,ENSGALG00000010120,ENSGALG00000008233,ENSGALG00000036892,ENSGALG00000009690,ENSGALG00000006110
GO:BP	multi-organism process	GO:0051704	0.000103555	3.98483	1175	174	27	24356	ENSGALG00000010870,ENSGALG00000006785,ENSGALG00000033231,ENSGALG00000003922,ENSGALG00000007768,ENSGALG00000043208,ENSGALG00000045534,ENSGALG00000028256,ENSGALG00000008154,ENSGALG00000023821,ENSGALG00000007158,ENSGALG00000006110,ENSGALG00000000516,ENSGALG00000045511,ENSGALG00000015032,ENSGALG00000007651,ENSGALG00000041192,ENSGALG00000015388,ENSGALG00000003144,ENSGALG00000001619,ENSGALG00000013057,…
GO:BP	sister chromatid segregation	GO:0000819	0.000110757	3.95563	143	174	10	24356	ENSGALG00000039448,ENSGALG00000014801,ENSGALG00000008584,ENSGALG00000033231,ENSGALG00000008095,ENSGALG00000013208,ENSGALG00000010120,ENSGALG00000008233,ENSGALG00000036892,ENSGALG00000006110
GO:BP	regulation of immune system process	GO:0002682	0.000160588	3.79429	690	174	20	24356	ENSGALG00000040360,ENSGALG00000034374,ENSGALG00000005750,ENSGALG00000006785,ENSGALG00000043208,ENSGALG00000023821,ENSGALG00000007158,ENSGALG00000000516,ENSGALG00000007381,ENSGALG00000012173,ENSGALG00000045511,ENSGALG00000015032,ENSGALG00000007651,ENSGALG00000041192,ENSGALG00000015388,ENSGALG00000014603,ENSGALG00000014659,ENSGALG00000026396,ENSGALG00000009639,ENSGALG00000039480
GO:BP	defense response to other organism	GO:0098542	0.000170312	3.76875	386	174	15	24356	ENSGALG00000006785,ENSGALG00000043208,ENSGALG00000045534,ENSGALG00000028256,ENSGALG00000023821,ENSGALG00000007158,ENSGALG00000045511,ENSGALG00000007651,ENSGALG00000041192,ENSGALG00000003144,ENSGALG00000001619,ENSGALG00000025945,ENSGALG00000009639,ENSGALG00000013723,ENSGALG00000045085
GO:BP	positive regulation of immune system process	GO:0002684	0.000567228	3.24624	484	174	16	24356	ENSGALG00000034374,ENSGALG00000005750,ENSGALG00000006785,ENSGALG00000023821,ENSGALG00000007158,ENSGALG00000007381,ENSGALG00000012173,ENSGALG00000045511,ENSGALG00000015032,ENSGALG00000007651,ENSGALG00000041192,ENSGALG00000014603,ENSGALG00000014659,ENSGALG00000026396,ENSGALG00000009639,ENSGALG00000039480
GO:BP	negative regulation of viral process	GO:0048525	0.000586297	3.23188	41	174	6	24356	ENSGALG00000010870,ENSGALG00000045534,ENSGALG00000008154,ENSGALG00000007651,ENSGALG00000003144,ENSGALG00000013723
GO:BP	mitotic spindle assembly	GO:0090307	0.000586297	3.23188	41	174	6	24356	ENSGALG00000017186,ENSGALG00000033231,ENSGALG00000006267,ENSGALG00000008095,ENSGALG00000030597,ENSGALG00000006110
GO:BP	negative regulation of multi-organism process	GO:0043901	0.000748246	3.12596	99	174	8	24356	ENSGALG00000010870,ENSGALG00000043208,ENSGALG00000045534,ENSGALG00000008154,ENSGALG00000023821,ENSGALG00000007651,ENSGALG00000003144,ENSGALG00000013723
GO:BP	defense response to virus	GO:0051607	0.00109219	2.9617	104	174	8	24356	ENSGALG00000006785,ENSGALG00000023821,ENSGALG00000045511,ENSGALG00000007651,ENSGALG00000041192,ENSGALG00000009639,ENSGALG00000013723,ENSGALG00000045085
GO:BP	attachment of spindle microtubules to kinetochore	GO:0008608	0.00109377	2.96107	25	174	5	24356	ENSGALG00000045185,ENSGALG00000014801,ENSGALG00000033231,ENSGALG00000013208,ENSGALG00000010120
GO:BP	cell division	GO:0051301	0.00110201	2.95781	229	174	11	24356	ENSGALG00000039448,ENSGALG00000014801,ENSGALG00000008584,ENSGALG00000033231,ENSGALG00000003922,ENSGALG00000008095,ENSGALG00000007768,ENSGALG00000016759,ENSGALG00000043642,ENSGALG00000006110,ENSGALG00000032590
GO:BP	microtubule-based process	GO:0007017	0.00126086	2.89933	579	174	17	24356	ENSGALG00000005769,ENSGALG00000017186,ENSGALG00000048187,ENSGALG00000010195,ENSGALG00000014801,ENSGALG00000008584,ENSGALG00000033231,ENSGALG00000006267,ENSGALG00000008095,ENSGALG00000030597,ENSGALG00000007768,ENSGALG00000013208,ENSGALG00000010120,ENSGALG00000006110,ENSGALG00000010478,ENSGALG00000040586,ENSGALG00000032590
GO:BP	immune effector process	GO:0002252	0.00126974	2.89629	336	174	13	24356	ENSGALG00000034374,ENSGALG00000005750,ENSGALG00000006785,ENSGALG00000023821,ENSGALG00000007381,ENSGALG00000045511,ENSGALG00000007651,ENSGALG00000041192,ENSGALG00000014603,ENSGALG00000014659,ENSGALG00000009639,ENSGALG00000013723,ENSGALG00000045085
GO:BP	spindle assembly	GO:0051225	0.00133188	2.87554	74	174	7	24356	ENSGALG00000017186,ENSGALG00000033231,ENSGALG00000006267,ENSGALG00000008095,ENSGALG00000030597,ENSGALG00000007768,ENSGALG00000006110
GO:BP	regulation of cell cycle	GO:0051726	0.00198313	2.70265	667	174	18	24356	ENSGALG00000010870,ENSGALG00000023576,ENSGALG00000005769,ENSGALG00000006785,ENSGALG00000014801,ENSGALG00000033231,ENSGALG00000006267,ENSGALG00000008095,ENSGALG00000030597,ENSGALG00000007768,ENSGALG00000013208,ENSGALG00000045534,ENSGALG00000008233,ENSGALG00000036892,ENSGALG00000009690,ENSGALG00000006110,ENSGALG00000010478,ENSGALG00000010537
GO:BP	interferon-gamma-mediated signaling pathway	GO:0060333	0.00225125	2.64758	13	174	4	24356	ENSGALG00000006785,ENSGALG00000007158,ENSGALG00000045511,ENSGALG00000007651
GO:BP	regulation of chromosome segregation	GO:0051983	0.00246779	2.60769	81	174	7	24356	ENSGALG00000014801,ENSGALG00000033231,ENSGALG00000013208,ENSGALG00000010120,ENSGALG00000008233,ENSGALG00000036892,ENSGALG00000006110
GO:BP	mitotic cytokinesis	GO:0000281	0.00248753	2.60423	52	174	6	24356	ENSGALG00000008584,ENSGALG00000033231,ENSGALG00000008095,ENSGALG00000016759,ENSGALG00000043642,ENSGALG00000006110
GO:BP	defense response	GO:0006952	0.00325271	2.48775	621	174	17	24356	ENSGALG00000010870,ENSGALG00000006785,ENSGALG00000043208,ENSGALG00000045534,ENSGALG00000028256,ENSGALG00000023821,ENSGALG00000007158,ENSGALG00000000516,ENSGALG00000045511,ENSGALG00000007651,ENSGALG00000041192,ENSGALG00000003144,ENSGALG00000001619,ENSGALG00000025945,ENSGALG00000009639,ENSGALG00000013723,ENSGALG00000045085
GO:BP	innate immune response	GO:0045087	0.00564011	2.24871	271	174	11	24356	ENSGALG00000006785,ENSGALG00000043208,ENSGALG00000045534,ENSGALG00000028256,ENSGALG00000023821,ENSGALG00000007158,ENSGALG00000045511,ENSGALG00000007651,ENSGALG00000041192,ENSGALG00000003144,ENSGALG00000009639
GO:BP	regulation of immune response	GO:0050776	0.00635109	2.19715	389	174	13	24356	ENSGALG00000034374,ENSGALG00000006785,ENSGALG00000043208,ENSGALG00000023821,ENSGALG00000007158,ENSGALG00000007381,ENSGALG00000045511,ENSGALG00000041192,ENSGALG00000014603,ENSGALG00000014659,ENSGALG00000026396,ENSGALG00000009639,ENSGALG00000039480
GO:BP	cytoskeleton organization	GO:0007010	0.00957607	2.01881	1060	174	22	24356	ENSGALG00000001153,ENSGALG00000043775,ENSGALG00000005750,ENSGALG00000005769,ENSGALG00000017186,ENSGALG00000048187,ENSGALG00000010195,ENSGALG00000014801,ENSGALG00000008584,ENSGALG00000033231,ENSGALG00000006267,ENSGALG00000008095,ENSGALG00000030597,ENSGALG00000007768,ENSGALG00000013208,ENSGALG00000010120,ENSGALG00000006110,ENSGALG00000010478,ENSGALG00000016937,ENSGALG00000040586,ENSGALG00000032590,…
GO:BP	regulation of viral process	GO:0050792	0.0115577	1.93713	102	174	7	24356	ENSGALG00000010870,ENSGALG00000003922,ENSGALG00000045534,ENSGALG00000008154,ENSGALG00000007651,ENSGALG00000003144,ENSGALG00000013723
GO:BP	regulation of mitotic metaphase/anaphase transition	GO:0030071	0.0124214	1.90583	40	174	5	24356	ENSGALG00000014801,ENSGALG00000013208,ENSGALG00000008233,ENSGALG00000036892,ENSGALG00000006110
GO:BP	centrosome cycle	GO:0007098	0.0139916	1.85413	105	174	7	24356	ENSGALG00000048187,ENSGALG00000010195,ENSGALG00000030597,ENSGALG00000007768,ENSGALG00000006110,ENSGALG00000010478,ENSGALG00000032590
GO:BP	regulation of type I interferon production	GO:0032479	0.0140651	1.85186	41	174	5	24356	ENSGALG00000006785,ENSGALG00000002908,ENSGALG00000023821,ENSGALG00000007651,ENSGALG00000041192
GO:BP	chromosome separation	GO:0051304	0.0144061	1.84145	70	174	6	24356	ENSGALG00000039448,ENSGALG00000014801,ENSGALG00000013208,ENSGALG00000008233,ENSGALG00000036892,ENSGALG00000006110
GO:BP	cytoskeleton-dependent cytokinesis	GO:0061640	0.0156433	1.80567	71	174	6	24356	ENSGALG00000008584,ENSGALG00000033231,ENSGALG00000008095,ENSGALG00000016759,ENSGALG00000043642,ENSGALG00000006110
GO:BP	regulation of metaphase/anaphase transition of cell cycle	GO:1902099	0.0158739	1.79932	42	174	5	24356	ENSGALG00000014801,ENSGALG00000013208,ENSGALG00000008233,ENSGALG00000036892,ENSGALG00000006110
GO:BP	MDA-5 signaling pathway	GO:0039530	0.0161602	1.79155	7	174	3	24356	ENSGALG00000023821,ENSGALG00000041192,ENSGALG00000009639
GO:BP	type I interferon production	GO:0032606	0.0178593	1.74814	43	174	5	24356	ENSGALG00000006785,ENSGALG00000002908,ENSGALG00000023821,ENSGALG00000007651,ENSGALG00000041192
GO:BP	metaphase/anaphase transition of mitotic cell cycle	GO:0007091	0.0178593	1.74814	43	174	5	24356	ENSGALG00000014801,ENSGALG00000013208,ENSGALG00000008233,ENSGALG00000036892,ENSGALG00000006110
GO:BP	response to virus	GO:0009615	0.0185879	1.73077	152	174	8	24356	ENSGALG00000006785,ENSGALG00000023821,ENSGALG00000045511,ENSGALG00000007651,ENSGALG00000041192,ENSGALG00000009639,ENSGALG00000013723,ENSGALG00000045085
GO:BP	regulation of mitotic sister chromatid separation	GO:0010965	0.020033	1.69825	44	174	5	24356	ENSGALG00000014801,ENSGALG00000013208,ENSGALG00000008233,ENSGALG00000036892,ENSGALG00000006110
GO:BP	metaphase/anaphase transition of cell cycle	GO:0044784	0.0224074	1.64961	45	174	5	24356	ENSGALG00000014801,ENSGALG00000013208,ENSGALG00000008233,ENSGALG00000036892,ENSGALG00000006110
GO:BP	microtubule organizing center organization	GO:0031023	0.0239689	1.62035	114	174	7	24356	ENSGALG00000048187,ENSGALG00000010195,ENSGALG00000030597,ENSGALG00000007768,ENSGALG00000006110,ENSGALG00000010478,ENSGALG00000032590
GO:BP	negative regulation of biological process	GO:0048519	0.0242926	1.61453	3159	174	43	24356	ENSGALG00000004143,ENSGALG00000009700,ENSGALG00000010870,ENSGALG00000040360,ENSGALG00000023576,ENSGALG00000043775,ENSGALG00000026293,ENSGALG00000012218,ENSGALG00000036850,ENSGALG00000005750,ENSGALG00000005769,ENSGALG00000017186,ENSGALG00000006785,ENSGALG00000014801,ENSGALG00000003922,ENSGALG00000007768,ENSGALG00000043208,ENSGALG00000045534,ENSGALG00000002908,ENSGALG00000008233,ENSGALG00000008154,…
GO:BP	mitotic sister chromatid separation	GO:0051306	0.0249954	1.60214	46	174	5	24356	ENSGALG00000014801,ENSGALG00000013208,ENSGALG00000008233,ENSGALG00000036892,ENSGALG00000006110
GO:BP	regulation of biological process	GO:0050789	0.0262643	1.58063	7271	174	78	24356	ENSGALG00000004860,ENSGALG00000004143,ENSGALG00000053511,ENSGALG00000009700,ENSGALG00000026928,ENSGALG00000010870,ENSGALG00000040360,ENSGALG00000026276,ENSGALG00000026465,ENSGALG00000023576,ENSGALG00000001153,ENSGALG00000027476,ENSGALG00000043775,ENSGALG00000026293,ENSGALG00000012218,ENSGALG00000036850,ENSGALG00000003059,ENSGALG00000037332,ENSGALG00000034374,ENSGALG00000005750,ENSGALG00000005769,…
GO:BP	regulation of symbiosis, encompassing mutualism through parasitism	GO:0043903	0.0283766	1.54704	117	174	7	24356	ENSGALG00000010870,ENSGALG00000003922,ENSGALG00000045534,ENSGALG00000008154,ENSGALG00000007651,ENSGALG00000003144,ENSGALG00000013723
GO:BP	cytokinesis	GO:0000910	0.0299864	1.52308	118	174	7	24356	ENSGALG00000008584,ENSGALG00000033231,ENSGALG00000008095,ENSGALG00000007768,ENSGALG00000016759,ENSGALG00000043642,ENSGALG00000006110
GO:BP	biological regulation	GO:0065007	0.030273	1.51894	7808	174	82	24356	ENSGALG00000004860,ENSGALG00000004143,ENSGALG00000053511,ENSGALG00000009700,ENSGALG00000026928,ENSGALG00000010870,ENSGALG00000040360,ENSGALG00000026276,ENSGALG00000026465,ENSGALG00000023576,ENSGALG00000001153,ENSGALG00000027476,ENSGALG00000043775,ENSGALG00000026293,ENSGALG00000012218,ENSGALG00000036850,ENSGALG00000003059,ENSGALG00000037332,ENSGALG00000034374,ENSGALG00000005750,ENSGALG00000005769,…
GO:BP	regulation of chromosome separation	GO:1905818	0.0308654	1.51053	48	174	5	24356	ENSGALG00000014801,ENSGALG00000013208,ENSGALG00000008233,ENSGALG00000036892,ENSGALG00000006110
GO:BP	positive regulation of immune response	GO:0050778	0.0318201	1.4973	326	174	11	24356	ENSGALG00000034374,ENSGALG00000006785,ENSGALG00000023821,ENSGALG00000007381,ENSGALG00000045511,ENSGALG00000041192,ENSGALG00000014603,ENSGALG00000014659,ENSGALG00000026396,ENSGALG00000009639,ENSGALG00000039480
GO:BP	establishment of chromosome localization	GO:0051303	0.0377542	1.42303	50	174	5	24356	ENSGALG00000014801,ENSGALG00000013208,ENSGALG00000010120,ENSGALG00000009690,ENSGALG00000032590
GO:BP	attachment of mitotic spindle microtubules to kinetochore	GO:0051315	0.0383775	1.41592	9	174	3	24356	ENSGALG00000014801,ENSGALG00000013208,ENSGALG00000010120
GO:BP	chromosome localization	GO:0050000	0.0416173	1.38073	51	174	5	24356	ENSGALG00000014801,ENSGALG00000013208,ENSGALG00000010120,ENSGALG00000009690,ENSGALG00000032590
GO:BP	positive regulation of multi-organism process	GO:0043902	0.0447847	1.34887	223	174	9	24356	ENSGALG00000010870,ENSGALG00000006785,ENSGALG00000003922,ENSGALG00000007768,ENSGALG00000008154,ENSGALG00000023821,ENSGALG00000045511,ENSGALG00000041192,ENSGALG00000009639
GO:BP	regulation of cell cycle process	GO:0010564	0.045149	1.34535	402	174	12	24356	ENSGALG00000014801,ENSGALG00000033231,ENSGALG00000006267,ENSGALG00000008095,ENSGALG00000030597,ENSGALG00000007768,ENSGALG00000013208,ENSGALG00000008233,ENSGALG00000036892,ENSGALG00000009690,ENSGALG00000006110,ENSGALG00000010478
GO:CC	chromosome, centromeric region	GO:0000775	3.42748e-08	7.46503	125	174	12	24356	ENSGALG00000039448,ENSGALG00000014801,ENSGALG00000007768,ENSGALG00000013208,ENSGALG00000010120,ENSGALG00000038411,ENSGALG00000008233,ENSGALG00000036892,ENSGALG00000005038,ENSGALG00000009690,ENSGALG00000006110,ENSGALG00000032590
GO:CC	condensed chromosome, centromeric region	GO:0000779	7.63431e-08	7.11723	38	174	8	24356	ENSGALG00000039448,ENSGALG00000014801,ENSGALG00000007768,ENSGALG00000013208,ENSGALG00000008233,ENSGALG00000036892,ENSGALG00000009690,ENSGALG00000006110
GO:CC	condensed chromosome outer kinetochore	GO:0000940	7.02204e-07	6.15354	9	174	5	24356	ENSGALG00000014801,ENSGALG00000008233,ENSGALG00000036892,ENSGALG00000009690,ENSGALG00000006110
GO:CC	kinetochore	GO:0000776	2.67048e-06	5.57341	83	174	9	24356	ENSGALG00000014801,ENSGALG00000013208,ENSGALG00000010120,ENSGALG00000008233,ENSGALG00000036892,ENSGALG00000005038,ENSGALG00000009690,ENSGALG00000006110,ENSGALG00000032590
GO:CC	chromosomal region	GO:0098687	5.97944e-06	5.22334	196	174	12	24356	ENSGALG00000039448,ENSGALG00000014801,ENSGALG00000007768,ENSGALG00000013208,ENSGALG00000010120,ENSGALG00000038411,ENSGALG00000008233,ENSGALG00000036892,ENSGALG00000005038,ENSGALG00000009690,ENSGALG00000006110,ENSGALG00000032590
GO:CC	microtubule cytoskeleton	GO:0015630	1.30054e-05	4.88588	776	174	22	24356	ENSGALG00000012218,ENSGALG00000048187,ENSGALG00000010195,ENSGALG00000014801,ENSGALG00000008584,ENSGALG00000033231,ENSGALG00000003922,ENSGALG00000006267,ENSGALG00000008095,ENSGALG00000030597,ENSGALG00000007768,ENSGALG00000008811,ENSGALG00000013208,ENSGALG00000010120,ENSGALG00000004897,ENSGALG00000036892,ENSGALG00000009690,ENSGALG00000042009,ENSGALG00000006110,ENSGALG00000010478,ENSGALG00000040586,…
GO:CC	condensed nuclear chromosome, centromeric region	GO:0000780	2.33754e-05	4.63124	16	174	5	24356	ENSGALG00000014801,ENSGALG00000007768,ENSGALG00000008233,ENSGALG00000036892,ENSGALG00000006110
GO:CC	spindle	GO:0005819	3.04036e-05	4.51707	184	174	11	24356	ENSGALG00000008584,ENSGALG00000033231,ENSGALG00000006267,ENSGALG00000008095,ENSGALG00000030597,ENSGALG00000007768,ENSGALG00000013208,ENSGALG00000036892,ENSGALG00000009690,ENSGALG00000006110,ENSGALG00000032590
GO:CC	condensed chromosome	GO:0000793	3.19934e-05	4.49494	110	174	9	24356	ENSGALG00000039448,ENSGALG00000014801,ENSGALG00000003922,ENSGALG00000007768,ENSGALG00000013208,ENSGALG00000008233,ENSGALG00000036892,ENSGALG00000009690,ENSGALG00000006110
GO:CC	intracellular non-membrane-bounded organelle	GO:0043232	5.02019e-05	4.29928	2830	174	45	24356	ENSGALG00000010870,ENSGALG00000001153,ENSGALG00000043775,ENSGALG00000012218,ENSGALG00000006399,ENSGALG00000005769,ENSGALG00000048187,ENSGALG00000010195,ENSGALG00000006785,ENSGALG00000039448,ENSGALG00000029190,ENSGALG00000014801,ENSGALG00000008584,ENSGALG00000033231,ENSGALG00000003922,ENSGALG00000006267,ENSGALG00000008095,ENSGALG00000030597,ENSGALG00000007768,ENSGALG00000008811,ENSGALG00000005953,…
GO:CC	non-membrane-bounded organelle	GO:0043228	5.02019e-05	4.29928	2830	174	45	24356	ENSGALG00000010870,ENSGALG00000001153,ENSGALG00000043775,ENSGALG00000012218,ENSGALG00000006399,ENSGALG00000005769,ENSGALG00000048187,ENSGALG00000010195,ENSGALG00000006785,ENSGALG00000039448,ENSGALG00000029190,ENSGALG00000014801,ENSGALG00000008584,ENSGALG00000033231,ENSGALG00000003922,ENSGALG00000006267,ENSGALG00000008095,ENSGALG00000030597,ENSGALG00000007768,ENSGALG00000008811,ENSGALG00000005953,…
GO:CC	cytoskeletal part	GO:0044430	7.66566e-05	4.11545	1162	174	26	24356	ENSGALG00000043775,ENSGALG00000012218,ENSGALG00000006399,ENSGALG00000048187,ENSGALG00000010195,ENSGALG00000014801,ENSGALG00000008584,ENSGALG00000033231,ENSGALG00000003922,ENSGALG00000006267,ENSGALG00000008095,ENSGALG00000030597,ENSGALG00000007768,ENSGALG00000008811,ENSGALG00000013208,ENSGALG00000010120,ENSGALG00000004897,ENSGALG00000036892,ENSGALG00000043642,ENSGALG00000009690,ENSGALG00000042009,…
GO:CC	microtubule	GO:0005874	8.62354e-05	4.06431	204	174	11	24356	ENSGALG00000008584,ENSGALG00000006267,ENSGALG00000008095,ENSGALG00000030597,ENSGALG00000007768,ENSGALG00000013208,ENSGALG00000010120,ENSGALG00000004897,ENSGALG00000006110,ENSGALG00000040586,ENSGALG00000032590
GO:CC	condensed nuclear chromosome kinetochore	GO:0000778	0.000100107	3.99953	9	174	4	24356	ENSGALG00000014801,ENSGALG00000008233,ENSGALG00000036892,ENSGALG00000006110
GO:CC	condensed nuclear chromosome outer kinetochore	GO:0000942	0.000116361	3.93419	3	174	3	24356	ENSGALG00000014801,ENSGALG00000008233,ENSGALG00000006110
GO:CC	mitotic spindle	GO:0072686	0.000183527	3.7363	68	174	7	24356	ENSGALG00000008584,ENSGALG00000033231,ENSGALG00000006267,ENSGALG00000008095,ENSGALG00000030597,ENSGALG00000007768,ENSGALG00000013208
GO:CC	cytoskeleton	GO:0005856	0.000402593	3.39513	1437	174	28	24356	ENSGALG00000001153,ENSGALG00000043775,ENSGALG00000012218,ENSGALG00000006399,ENSGALG00000048187,ENSGALG00000010195,ENSGALG00000014801,ENSGALG00000008584,ENSGALG00000033231,ENSGALG00000003922,ENSGALG00000006267,ENSGALG00000008095,ENSGALG00000030597,ENSGALG00000007768,ENSGALG00000008811,ENSGALG00000013208,ENSGALG00000010120,ENSGALG00000004897,ENSGALG00000036892,ENSGALG00000043642,ENSGALG00000009690,…
GO:CC	condensed chromosome kinetochore	GO:0000777	0.000405378	3.39214	27	174	5	24356	ENSGALG00000014801,ENSGALG00000008233,ENSGALG00000036892,ENSGALG00000009690,ENSGALG00000006110
GO:CC	microtubule organizing center	GO:0005815	0.000741763	3.12973	485	174	15	24356	ENSGALG00000012218,ENSGALG00000048187,ENSGALG00000010195,ENSGALG00000014801,ENSGALG00000003922,ENSGALG00000006267,ENSGALG00000008095,ENSGALG00000007768,ENSGALG00000008811,ENSGALG00000010120,ENSGALG00000009690,ENSGALG00000042009,ENSGALG00000006110,ENSGALG00000010478,ENSGALG00000032590
GO:CC	chromosome	GO:0005694	0.000803974	3.09476	691	174	18	24356	ENSGALG00000010870,ENSGALG00000006785,ENSGALG00000039448,ENSGALG00000014801,ENSGALG00000003922,ENSGALG00000007768,ENSGALG00000013208,ENSGALG00000010120,ENSGALG00000038411,ENSGALG00000008233,ENSGALG00000036892,ENSGALG00000005038,ENSGALG00000009690,ENSGALG00000006110,ENSGALG00000045511,ENSGALG00000007651,ENSGALG00000032590,ENSGALG00000035244
GO:CC	nucleus	GO:0005634	0.00106603	2.97223	4460	174	57	24356	ENSGALG00000053511,ENSGALG00000026928,ENSGALG00000010870,ENSGALG00000040360,ENSGALG00000026276,ENSGALG00000001153,ENSGALG00000003059,ENSGALG00000015713,ENSGALG00000005750,ENSGALG00000005769,ENSGALG00000017186,ENSGALG00000006785,ENSGALG00000039448,ENSGALG00000029190,ENSGALG00000014801,ENSGALG00000008584,ENSGALG00000033231,ENSGALG00000003922,ENSGALG00000006267,ENSGALG00000008095,ENSGALG00000030597,…
GO:CC	chromosomal part	GO:0044427	0.00112692	2.94811	637	174	17	24356	ENSGALG00000010870,ENSGALG00000006785,ENSGALG00000039448,ENSGALG00000014801,ENSGALG00000007768,ENSGALG00000013208,ENSGALG00000010120,ENSGALG00000038411,ENSGALG00000008233,ENSGALG00000036892,ENSGALG00000005038,ENSGALG00000009690,ENSGALG00000006110,ENSGALG00000045511,ENSGALG00000007651,ENSGALG00000032590,ENSGALG00000035244
GO:CC	spindle microtubule	GO:0005876	0.00155644	2.80787	35	174	5	24356	ENSGALG00000008584,ENSGALG00000030597,ENSGALG00000007768,ENSGALG00000013208,ENSGALG00000006110
GO:CC	midbody	GO:0030496	0.00204412	2.68949	97	174	7	24356	ENSGALG00000033231,ENSGALG00000008095,ENSGALG00000016759,ENSGALG00000013208,ENSGALG00000043642,ENSGALG00000009690,ENSGALG00000006110
GO:CC	condensed nuclear chromosome	GO:0000794	0.00230639	2.63707	65	174	6	24356	ENSGALG00000039448,ENSGALG00000014801,ENSGALG00000007768,ENSGALG00000008233,ENSGALG00000036892,ENSGALG00000006110
GO:CC	kinesin complex	GO:0005871	0.00391695	2.40705	42	174	5	24356	ENSGALG00000008095,ENSGALG00000030597,ENSGALG00000013208,ENSGALG00000010120,ENSGALG00000032590
GO:CC	centriole	GO:0005814	0.00616814	2.20985	77	174	6	24356	ENSGALG00000012218,ENSGALG00000048187,ENSGALG00000010195,ENSGALG00000003922,ENSGALG00000006110,ENSGALG00000010478
GO:CC	spindle midzone	GO:0051233	0.00776374	2.10993	24	174	4	24356	ENSGALG00000033231,ENSGALG00000007768,ENSGALG00000013208,ENSGALG00000006110
GO:CC	spindle pole	GO:0000922	0.0132144	1.87895	88	174	6	24356	ENSGALG00000006267,ENSGALG00000030597,ENSGALG00000007768,ENSGALG00000009690,ENSGALG00000006110,ENSGALG00000032590
GO:CC	intracellular part	GO:0044424	0.0201827	1.69502	9191	174	91	24356	ENSGALG00000004860,ENSGALG00000004143,ENSGALG00000053511,ENSGALG00000026928,ENSGALG00000010870,ENSGALG00000040360,ENSGALG00000026276,ENSGALG00000026465,ENSGALG00000030344,ENSGALG00000023576,ENSGALG00000001153,ENSGALG00000027476,ENSGALG00000043775,ENSGALG00000012218,ENSGALG00000036850,ENSGALG00000003059,ENSGALG00000015713,ENSGALG00000034374,ENSGALG00000006399,ENSGALG00000005750,ENSGALG00000005769,…
GO:CC	nuclear lumen	GO:0031981	0.0283838	1.54693	2516	174	35	24356	ENSGALG00000053511,ENSGALG00000010870,ENSGALG00000005769,ENSGALG00000006785,ENSGALG00000039448,ENSGALG00000029190,ENSGALG00000014801,ENSGALG00000008584,ENSGALG00000033231,ENSGALG00000003922,ENSGALG00000006267,ENSGALG00000008095,ENSGALG00000007768,ENSGALG00000005953,ENSGALG00000013208,ENSGALG00000045534,ENSGALG00000008233,ENSGALG00000008154,ENSGALG00000036892,ENSGALG00000003584,ENSGALG00000005038,…
GO:CC	intracellular	GO:0005622	0.0300934	1.52153	9278	174	91	24356	ENSGALG00000004860,ENSGALG00000004143,ENSGALG00000053511,ENSGALG00000026928,ENSGALG00000010870,ENSGALG00000040360,ENSGALG00000026276,ENSGALG00000026465,ENSGALG00000030344,ENSGALG00000023576,ENSGALG00000001153,ENSGALG00000027476,ENSGALG00000043775,ENSGALG00000012218,ENSGALG00000036850,ENSGALG00000003059,ENSGALG00000015713,ENSGALG00000034374,ENSGALG00000006399,ENSGALG00000005750,ENSGALG00000005769,…
GO:CC	microtubule associated complex	GO:0005875	0.0414835	1.38212	108	174	6	24356	ENSGALG00000008095,ENSGALG00000030597,ENSGALG00000007768,ENSGALG00000013208,ENSGALG00000010120,ENSGALG00000032590
GO:CC	centralspindlin complex	GO:0097149	0.0491951	1.30808	3	174	2	24356	ENSGALG00000033231,ENSGALG00000008095
GO:CC	intracellular organelle	GO:0043229	0.0497685	1.30305	7938	174	80	24356	ENSGALG00000004860,ENSGALG00000053511,ENSGALG00000026928,ENSGALG00000010870,ENSGALG00000040360,ENSGALG00000026276,ENSGALG00000026465,ENSGALG00000001153,ENSGALG00000027476,ENSGALG00000043775,ENSGALG00000012218,ENSGALG00000003059,ENSGALG00000015713,ENSGALG00000034374,ENSGALG00000006399,ENSGALG00000005750,ENSGALG00000005769,ENSGALG00000017186,ENSGALG00000048187,ENSGALG00000010195,ENSGALG00000006785,…
KEGG	NOD-like receptor signaling pathway	KEGG:04621	0.0233644	1.63144	96	174	5	24356	ENSGALG00000010870,ENSGALG00000017186,ENSGALG00000000720,ENSGALG00000007651,ENSGALG00000001619
KEGG	Influenza A	KEGG:05164	0.0256631	1.59069	98	174	5	24356	ENSGALG00000010870,ENSGALG00000003584,ENSGALG00000007651,ENSGALG00000041192,ENSGALG00000003144
KEGG	Cell cycle	KEGG:04110	0.029423	1.53131	101	174	5	24356	ENSGALG00000004143,ENSGALG00000005769,ENSGALG00000008233,ENSGALG00000036892,ENSGALG00000010537
REAC	Cell Cycle, Mitotic	REAC:R-GGA-69278	2.53826e-11	10.5955	393	174	22	24356	ENSGALG00000005769,ENSGALG00000048187,ENSGALG00000010195,ENSGALG00000039448,ENSGALG00000045185,ENSGALG00000014801,ENSGALG00000006267,ENSGALG00000008095,ENSGALG00000007768,ENSGALG00000013208,ENSGALG00000010120,ENSGALG00000038411,ENSGALG00000004897,ENSGALG00000008233,ENSGALG00000036892,ENSGALG00000005038,ENSGALG00000009690,ENSGALG00000042009,ENSGALG00000003881,ENSGALG00000006110,ENSGALG00000032590,…
REAC	Cell Cycle	REAC:R-GGA-1640170	1.86135e-10	9.73017	434	174	22	24356	ENSGALG00000005769,ENSGALG00000048187,ENSGALG00000010195,ENSGALG00000039448,ENSGALG00000045185,ENSGALG00000014801,ENSGALG00000006267,ENSGALG00000008095,ENSGALG00000007768,ENSGALG00000013208,ENSGALG00000010120,ENSGALG00000038411,ENSGALG00000004897,ENSGALG00000008233,ENSGALG00000036892,ENSGALG00000005038,ENSGALG00000009690,ENSGALG00000042009,ENSGALG00000003881,ENSGALG00000006110,ENSGALG00000032590,…
REAC	Amplification of signal from unattached kinetochores via a MAD2 inhibitory signal	REAC:R-GGA-141444	2.29405e-10	9.6394	84	174	12	24356	ENSGALG00000045185,ENSGALG00000014801,ENSGALG00000013208,ENSGALG00000010120,ENSGALG00000038411,ENSGALG00000008233,ENSGALG00000036892,ENSGALG00000005038,ENSGALG00000009690,ENSGALG00000003881,ENSGALG00000006110,ENSGALG00000032590
REAC	Amplification of signal from the kinetochores	REAC:R-GGA-141424	2.29405e-10	9.6394	84	174	12	24356	ENSGALG00000045185,ENSGALG00000014801,ENSGALG00000013208,ENSGALG00000010120,ENSGALG00000038411,ENSGALG00000008233,ENSGALG00000036892,ENSGALG00000005038,ENSGALG00000009690,ENSGALG00000003881,ENSGALG00000006110,ENSGALG00000032590
REAC	RHO GTPases Activate Formins	REAC:R-GGA-5663220	5.48674e-10	9.26069	115	174	13	24356	ENSGALG00000045185,ENSGALG00000014801,ENSGALG00000013208,ENSGALG00000010120,ENSGALG00000038411,ENSGALG00000008233,ENSGALG00000036892,ENSGALG00000005038,ENSGALG00000009690,ENSGALG00000003881,ENSGALG00000006110,ENSGALG00000016937,ENSGALG00000032590
REAC	Mitotic Prometaphase	REAC:R-GGA-68877	5.7412e-10	9.241	174	174	15	24356	ENSGALG00000048187,ENSGALG00000010195,ENSGALG00000039448,ENSGALG00000045185,ENSGALG00000014801,ENSGALG00000013208,ENSGALG00000010120,ENSGALG00000038411,ENSGALG00000008233,ENSGALG00000036892,ENSGALG00000005038,ENSGALG00000009690,ENSGALG00000003881,ENSGALG00000006110,ENSGALG00000032590
REAC	Mitotic Spindle Checkpoint	REAC:R-GGA-69618	1.71103e-09	8.76674	99	174	12	24356	ENSGALG00000045185,ENSGALG00000014801,ENSGALG00000013208,ENSGALG00000010120,ENSGALG00000038411,ENSGALG00000008233,ENSGALG00000036892,ENSGALG00000005038,ENSGALG00000009690,ENSGALG00000003881,ENSGALG00000006110,ENSGALG00000032590
REAC	Resolution of Sister Chromatid Cohesion	REAC:R-GGA-2500257	5.4538e-09	8.2633	109	174	12	24356	ENSGALG00000045185,ENSGALG00000014801,ENSGALG00000013208,ENSGALG00000010120,ENSGALG00000038411,ENSGALG00000008233,ENSGALG00000036892,ENSGALG00000005038,ENSGALG00000009690,ENSGALG00000003881,ENSGALG00000006110,ENSGALG00000032590
REAC	M Phase	REAC:R-GGA-68886	8.72032e-08	7.05947	290	174	16	24356	ENSGALG00000048187,ENSGALG00000010195,ENSGALG00000039448,ENSGALG00000045185,ENSGALG00000014801,ENSGALG00000008095,ENSGALG00000013208,ENSGALG00000010120,ENSGALG00000038411,ENSGALG00000008233,ENSGALG00000036892,ENSGALG00000005038,ENSGALG00000009690,ENSGALG00000003881,ENSGALG00000006110,ENSGALG00000032590
REAC	RHO GTPase Effectors	REAC:R-GGA-195258	3.13891e-07	6.50322	190	174	13	24356	ENSGALG00000045185,ENSGALG00000014801,ENSGALG00000013208,ENSGALG00000010120,ENSGALG00000038411,ENSGALG00000008233,ENSGALG00000036892,ENSGALG00000005038,ENSGALG00000009690,ENSGALG00000003881,ENSGALG00000006110,ENSGALG00000016937,ENSGALG00000032590
REAC	Separation of Sister Chromatids	REAC:R-GGA-2467813	4.55525e-07	6.34149	159	174	12	24356	ENSGALG00000045185,ENSGALG00000014801,ENSGALG00000013208,ENSGALG00000010120,ENSGALG00000038411,ENSGALG00000008233,ENSGALG00000036892,ENSGALG00000005038,ENSGALG00000009690,ENSGALG00000003881,ENSGALG00000006110,ENSGALG00000032590
REAC	Mitotic Anaphase	REAC:R-GGA-68882	6.49034e-07	6.18773	164	174	12	24356	ENSGALG00000045185,ENSGALG00000014801,ENSGALG00000013208,ENSGALG00000010120,ENSGALG00000038411,ENSGALG00000008233,ENSGALG00000036892,ENSGALG00000005038,ENSGALG00000009690,ENSGALG00000003881,ENSGALG00000006110,ENSGALG00000032590
REAC	Mitotic Metaphase and Anaphase	REAC:R-GGA-2555396	6.9564e-07	6.15762	165	174	12	24356	ENSGALG00000045185,ENSGALG00000014801,ENSGALG00000013208,ENSGALG00000010120,ENSGALG00000038411,ENSGALG00000008233,ENSGALG00000036892,ENSGALG00000005038,ENSGALG00000009690,ENSGALG00000003881,ENSGALG00000006110,ENSGALG00000032590
REAC	Signaling by Rho GTPases	REAC:R-GGA-194315	1.01584e-06	5.99317	296	174	15	24356	ENSGALG00000027476,ENSGALG00000045185,ENSGALG00000014801,ENSGALG00000033231,ENSGALG00000013208,ENSGALG00000010120,ENSGALG00000038411,ENSGALG00000008233,ENSGALG00000036892,ENSGALG00000005038,ENSGALG00000009690,ENSGALG00000003881,ENSGALG00000006110,ENSGALG00000016937,ENSGALG00000032590
REAC	Cell Cycle Checkpoints	REAC:R-GGA-69620	6.41383e-06	5.19288	201	174	12	24356	ENSGALG00000045185,ENSGALG00000014801,ENSGALG00000013208,ENSGALG00000010120,ENSGALG00000038411,ENSGALG00000008233,ENSGALG00000036892,ENSGALG00000005038,ENSGALG00000009690,ENSGALG00000003881,ENSGALG00000006110,ENSGALG00000032590
REAC	AURKA Activation by TPX2	REAC:R-GGA-8854518	0.000148754	3.82753	68	174	7	24356	ENSGALG00000048187,ENSGALG00000010195,ENSGALG00000006267,ENSGALG00000007768,ENSGALG00000042009,ENSGALG00000006110,ENSGALG00000032590
REAC	G2/M Transition	REAC:R-GGA-69275	0.000405317	3.39221	152	174	9	24356	ENSGALG00000005769,ENSGALG00000048187,ENSGALG00000010195,ENSGALG00000006267,ENSGALG00000007768,ENSGALG00000004897,ENSGALG00000042009,ENSGALG00000006110,ENSGALG00000032590
REAC	Mitotic G2-G2/M phases	REAC:R-GGA-453274	0.000451841	3.34501	154	174	9	24356	ENSGALG00000005769,ENSGALG00000048187,ENSGALG00000010195,ENSGALG00000006267,ENSGALG00000007768,ENSGALG00000004897,ENSGALG00000042009,ENSGALG00000006110,ENSGALG00000032590
REAC	Kinesins	REAC:R-GGA-983189	0.00499909	2.30111	46	174	5	24356	ENSGALG00000033231,ENSGALG00000008095,ENSGALG00000030597,ENSGALG00000013208,ENSGALG00000010120
REAC	Signal Transduction	REAC:R-GGA-162582	0.0155637	1.80789	1581	174	26	24356	ENSGALG00000004143,ENSGALG00000009700,ENSGALG00000010870,ENSGALG00000040360,ENSGALG00000027476,ENSGALG00000043775,ENSGALG00000012218,ENSGALG00000017186,ENSGALG00000045185,ENSGALG00000014801,ENSGALG00000033231,ENSGALG00000013208,ENSGALG00000010120,ENSGALG00000045534,ENSGALG00000038411,ENSGALG00000008233,ENSGALG00000028256,ENSGALG00000036892,ENSGALG00000005038,ENSGALG00000009690,ENSGALG00000003881,…
REAC	Factors involved in megakaryocyte development and platelet production	REAC:R-GGA-983231	0.0272962	1.5639	104	174	6	24356	ENSGALG00000033231,ENSGALG00000008095,ENSGALG00000030597,ENSGALG00000013208,ENSGALG00000010120,ENSGALG00000035244
REAC	Polo-like kinase mediated events	REAC:R-GGA-156711	0.039874	1.39931	3	174	2	24356	ENSGALG00000005769,ENSGALG00000006110
REAC	Interferon alpha/beta signaling	REAC:R-GGA-909733	0.0402827	1.39488	15	174	3	24356	ENSGALG00000007158,ENSGALG00000007651,ENSGALG00000013057
WP	EGFR1 Signaling Pathway	WP:WP752	0.00765704	2.11594	103	174	5	24356	ENSGALG00000004143,ENSGALG00000010870,ENSGALG00000040360,ENSGALG00000007158,ENSGALG00000007651
WP	Apoptosis	WP:WP787	0.0188413	1.72489	36	174	3	24356	ENSGALG00000010870,ENSGALG00000017186,ENSGALG00000006785
WP	EPO Receptor Signaling	WP:WP768	0.0382171	1.41774	14	174	2	24356	ENSGALG00000007158,ENSGALG00000007651
TF	Factor: IRF-2
TF	Factor: MafB
TF	Factor: Pax-5
TF	Factor: E2F-4
TF	Factor: NF-Y
TF	Factor: NF-1
MIRNA	gga-miR-34b-5p	MIRNA:gga-miR-34b-5p	0.0499583	1.30139	1	174	1	24356	ENSGALG00000041192
